# Supplementary material for: Crystal structure of [Y6(μ6-O)(μ3-OH)8(H2O)24]I8·8H2O
Source: Acta Crystallogr Sect E Struct Rep Online. 2014 Nov 26;70(Pt 12):577–9. doi: 10.1107/S1600536814025434 (PMC4257455; doi:10.1107/S1600536814025434)
Supplement: Supplementary file 1 [file e-70-00577-sup1.cif]

##############################################################################
#                                                                            #
# This CIF contains the data in a paper accepted for publication in          #
# Acta Crystallographica Section E. It conforms to the requirements of       #
# Notes for Authors for Acta Crystallographica Section E, and has been       #
# peer reviewed under the auspices of the IUCr Commission on Journals.       #
#                                                                            #
# Full details of the Crystallographic Information File format               #
# are given in the paper "The Crystallographic Information File (CIF):       #
# a New Standard Archive File for Crystallography" by S. R. Hall, F. H.      #
# Allen and I. D. Brown [Acta Cryst. (1991), A47, 655-685].                  #
#                                                                            #
# The current version of the core CIF dictionary is obtainable from          #
# ftp://ftp.iucr.org/pub/cif_core.dic.                                       #
#                                                                            #
# Software is freely available for graphical display of the structure(s)     #
# in this CIF. For information consult the CIF software page                 #
# http://www.iucr.org/resources/cif/software.                                #
#                                                                            #
# This file may be used for bona fide research purposes within the           #
# scientific community so long as proper attribution is given to the journal # 
# article from which it was obtained.                                        #
#                                                                            #
##############################################################################
data_I
_database_code_depnum_ccdc_archive 'CCDC 1035218'
_audit_creation_method     SHELXL-97
_journal_date_recd_electronic     2014-10-23
_journal_date_accepted     2014-11-20
_journal_name_full     'Acta Crystallographica, Section E'
_journal_year     2014
_journal_volume     70
_journal_issue     12
_journal_page_first     577
_journal_page_last     579
_journal_paper_category     GI
_journal_paper_doi     10.1107/S1600536814025434
_journal_coeditor_code     WM5083
_publ_contact_author_name     'Olivier Guillou'
_publ_contact_author_address
;
INSA, UMR 6226
Institut des Sciences Chimiques de Rennes
35 708 Rennes
France
;
_publ_contact_author_email     'olivier.guillou@insa-rennes.fr'
_publ_contact_author_fax     ?
_publ_contact_author_phone     ?
_publ_section_title
;
Crystal structure of [Y~6~(\m~6~-O)(\m~3~-OH)~8~(H~2~O)~24~]I~8~.8H~2~O
;
loop_
    _publ_author_name
    _publ_author_footnote
    _publ_author_address
    'Le Natur, Fran\,cois' .
;
INSA, UMR 6226
Institut des Sciences Chimiques de Rennes
35 708 Rennes
France
;
    'Calvez, Guillaume' .
;
INSA, UMR 6226
Institut des Sciences Chimiques de Rennes
35 708 Rennes
France
;
    'Guillou, Olivier' .
;
INSA, UMR 6226
Institut des Sciences Chimiques de Rennes
35 708 Rennes
France
;
    'Daiguebonne, Carole' .
;
INSA, UMR 6226
Institut des Sciences Chimiques de Rennes
35 708 Rennes
France
;
    'Bernot, Kevin' .
;
INSA, UMR 6226
Institut des Sciences Chimiques de Rennes
35 708 Rennes
France
;
_publ_section_synopsis
;
In the crystal structure of a hexanuclear Y^3+^ compound, the six Y^3+^ cations
are arranged octahedrally around an \m~6~-O atom at the centre of the cationic
complex. Each of the eight faces of the Y~6~ octahedron is capped by an
\m~3~-OH group in the form of a distorted cube. The proximity of the cationic
complexes and lattice water molecules leads to the formation of a
three-dimensional hydrogen-bonded network of medium strength.
;
_chemical_name_systematic
;
Octa-\m~3~-hydroxido-\m~6~-oxido-hexakis[tetraaquayttrium(III)] octaiodide
octahydrate
;
_chemical_name_common     ?
_chemical_formula_moiety     'H56 Y6 O33 8+, 8(I -), 8(H2 O)'
_chemical_formula_sum     'H72 I8 O41 Y6'
_chemical_formula_iupac     '[Y6 O (OH)8 (H2 O)24] I8, 8H2 O'
_chemical_formula_weight     2277.24
_chemical_melting_point     ?
_symmetry_cell_setting     monoclinic
_symmetry_space_group_name_H-M     'P 21/n'
_symmetry_space_group_name_Hall     '-P 2yn'
loop_
    _symmetry_equiv_pos_as_xyz
    'x, y, z'
    '-x+1/2, y+1/2, -z+1/2'
    '-x, -y, -z'
    'x-1/2, -y-1/2, z-1/2'
_cell_length_a     12.9099(2)
_cell_length_b     14.8050(2)
_cell_length_c     14.7933(3)
_cell_angle_alpha     90.00
_cell_angle_beta     90.8210(10)
_cell_angle_gamma     90.00
_cell_volume     2827.17(8)
_cell_formula_units_Z     2
_cell_measurement_reflns_used     62388
_cell_measurement_theta_min     2.91
_cell_measurement_theta_max     27.48
_cell_measurement_temperature     293(2)
_exptl_crystal_description     block
_exptl_crystal_colour     colorless
_exptl_crystal_size_max     0.18
_exptl_crystal_size_mid     0.14
_exptl_crystal_size_min     0.1
_exptl_crystal_density_diffrn     2.675
_exptl_crystal_density_meas     ?
_exptl_crystal_density_method     'not measured'
_exptl_crystal_F_000     2116
loop_
    _exptl_crystal_face_index_h
    _exptl_crystal_face_index_k
    _exptl_crystal_face_index_l
    _exptl_crystal_face_perp_dist
    2 0 1 0.131
    -14 -1 -7 0.069
    3 10 -2 0.185
    -1 -6 1 0.127
    4 0 1 0.127
    -17 1 -5 0.042
    -4 -18 -1 0.124
    4 6 1 0.152
    -4 15 -1 0.117
    0 0 1 0.09
    -1 -9 11 0.108
    0 0 -1 0.119
    6 -1 -7 0.132
    -5 1 6 0.067
_exptl_absorpt_coefficient_mu     10.542
_exptl_absorpt_correction_type     gaussian
_exptl_absorpt_process_details
;
(Coppens <i>et al.</i>, 1965)
;
_exptl_absorpt_correction_T_min     0.0178
_exptl_absorpt_correction_T_max     0.0913
_exptl_special_details
;
6336 sampling points
;
_diffrn_ambient_temperature     293(2)
_diffrn_radiation_type     MoK\a
_diffrn_radiation_wavelength     0.71073
_diffrn_radiation_source     'fine-focus sealed tube'
_diffrn_radiation_monochromator     graphite
_diffrn_measurement_device_type     'Nonius KappaCCD'
_diffrn_measurement_device     '95mm CCD camera on \k-goniostat'
_diffrn_measurement_method     'CCD rotation images, thick slices'
_diffrn_detector_area_resol_mean     ?
_diffrn_reflns_number     35352
_diffrn_reflns_av_R_equivalents     0.1242
_diffrn_reflns_av_sigmaI/netI     0.0583
_diffrn_reflns_theta_min     3.08
_diffrn_reflns_theta_max     27.39
_diffrn_reflns_theta_full     27.39
_diffrn_measured_fraction_theta_max     0.992
_diffrn_measured_fraction_theta_full     0.992
_diffrn_reflns_limit_h_min     -16
_diffrn_reflns_limit_h_max     16
_diffrn_reflns_limit_k_min     -19
_diffrn_reflns_limit_k_max     18
_diffrn_reflns_limit_l_min     -19
_diffrn_reflns_limit_l_max     19
_diffrn_standards_number     ?
_diffrn_standards_interval_count     ?
_diffrn_standards_interval_time     ?
_diffrn_standards_decay_%     ?
_refine_special_details
;
Refinement of <i>F</i>^2^ against ALL reflections. The weighted <i>R</i>-factor
<i>wR</i> and goodness of fit <i>S</i> are based on <i>F</i>^2^, conventional
<i>R</i>-factors <i>R</i> are based on <i>F</i>, with <i>F</i> set to zero for
negative <i>F</i>^2^. The threshold expression of <i>F</i>^2^ >
2\s(<i>F</i>^2^) is used only for calculating <i>R</i>-factors(gt) <i>etc</i>.
and is not relevant to the choice of reflections for refinement.
<i>R</i>-factors based on <i>F</i>^2^ are statistically about twice as large
as those based on <i>F</i>, and <i>R</i>- factors based on ALL data will be
even larger.
;
_reflns_number_total     6374
_reflns_number_gt     5449
_reflns_threshold_expression     >2\s(I)
_refine_ls_structure_factor_coef     Fsqd
_refine_ls_matrix_type     full
_refine_ls_R_factor_all     0.0764
_refine_ls_R_factor_gt     0.0671
_refine_ls_wR_factor_gt     0.1717
_refine_ls_wR_factor_ref     0.1778
_refine_ls_goodness_of_fit_ref     1.114
_refine_ls_restrained_S_all     1.114
_refine_ls_number_reflns     6374
_refine_ls_number_parameters     251
_refine_ls_number_restraints     0
_refine_ls_hydrogen_treatment     .
_refine_ls_weighting_scheme     calc
_refine_ls_weighting_details
        'calc w=1/[\s^2^(Fo^2^)+(0.0487P)^2^+43.8859P] where P=(Fo^2^+2Fc^2^)/3'
_atom_sites_solution_hydrogens     .
_atom_sites_solution_primary     direct
_atom_sites_solution_secondary     difmap
_refine_ls_shift/su_max     0.001
_refine_ls_shift/su_mean     0.000
_refine_diff_density_max     2.623
_refine_diff_density_min     -1.830
_refine_ls_extinction_method
;
SHELXL97 (Sheldrick, 2008)
;
_refine_ls_extinction_coef     0.00258(19)
_refine_ls_extinction_expression
                                  'Fc^*^=kFc[1+0.001xFc^2^\l^3^/sin(2\q)]^-1/4^'
loop_
    _atom_type_symbol
    _atom_type_description
    _atom_type_scat_dispersion_real
    _atom_type_scat_dispersion_imag
    _atom_type_scat_source
    'H' 'H' 0.0000 0.0000
                         'International Tables Vol C Tables 4.2.6.8 and 6.1.1.4'
    'O' 'O' 0.0106 0.0060
                         'International Tables Vol C Tables 4.2.6.8 and 6.1.1.4'
    'Y' 'Y' -2.7962 3.5667
                         'International Tables Vol C Tables 4.2.6.8 and 6.1.1.4'
    'I' 'I' -0.4742 1.8119
                         'International Tables Vol C Tables 4.2.6.8 and 6.1.1.4'
_computing_data_collection
;
COLLECT (Nonius, 1998)
;
_computing_cell_refinement
;
COLLECT (Nonius, 1998)
;
_computing_data_reduction
;
EVALCCD (Duisenberg <i>et al.</i>,  2003)
;
_computing_structure_solution
;
SHELXS97 (Sheldrick, 2008)
;
_computing_structure_refinement
;
SHELXL97 (Sheldrick, 2008)
;
_computing_molecular_graphics
;
DIAMOND (Brandenburg, 2006)
;
_computing_publication_material
;
publCIF (Westrip, 2010)
;
loop_
    _atom_site_type_symbol
    _atom_site_label
    _atom_site_fract_x
    _atom_site_fract_y
    _atom_site_fract_z
    _atom_site_U_iso_or_equiv
    _atom_site_adp_type
    _atom_site_calc_flag
    _atom_site_refinement_flags
    _atom_site_occupancy
    _atom_site_symmetry_multiplicity
    _atom_site_disorder_assembly
    _atom_site_disorder_group
    Y Y1 0.50083(7) 1.00150(6) 1.16560(6) 0.0335(2) Uani d . 1 1 . .
    Y Y2 0.46090(7) 1.16586(6) 0.99794(6) 0.0317(2) Uani d . 1 1 . .
    Y Y3 0.30677(7) 0.96613(6) 0.99944(6) 0.0323(2) Uani d . 1 1 . .
    I I1 0.49148(9) 0.82346(8) 0.49868(6) 0.0707(3) Uani d . 1 1 . .
    I I2 0.28137(7) 0.72379(7) 0.24171(7) 0.0650(3) Uani d . 1 1 . .
    I I3 0.48625(14) 0.50289(7) 0.14980(8) 0.0932(4) Uani d . 1 1 . .
    I I4 0.78359(8) 0.78678(8) 0.26729(8) 0.0792(4) Uani d . 1 1 . .
    O O 0.5000 1.0000 1.0000 0.0293(17) Uani d S 1 2 . .
    O O1 0.3633(5) 1.0806(4) 1.0999(4) 0.0328(13) Uani d . 1 1 . .
    O O2 0.4097(5) 0.8826(4) 1.1002(4) 0.0313(13) Uani d . 1 1 . .
    O O3 0.3622(5) 1.0773(4) 0.8978(4) 0.0321(13) Uani d . 1 1 . .
    O O4 0.4081(5) 0.8803(4) 0.9008(4) 0.0335(13) Uani d . 1 1 . .
    O O5 0.6563(13) 1.0251(17) 1.2721(11) 0.150(8) Uani d . 1 1 . .
    O O6 0.5306(14) 0.8859(13) 1.2758(10) 0.136(7) Uani d . 1 1 . .
    O O7 0.3511(12) 0.9672(11) 1.2711(9) 0.106(5) Uani d . 1 1 . .
    O O8 0.4775(9) 1.1210(7) 1.2708(6) 0.069(3) Uani d . 1 1 . .
    O O9 0.4402(8) 1.2676(6) 1.1305(7) 0.064(2) Uani d . 1 1 . .
    O O10 0.2918(7) 1.2392(6) 0.9958(7) 0.065(2) Uani d . 1 1 . .
    O O11 0.4402(7) 1.2644(6) 0.8649(7) 0.060(2) Uani d . 1 1 . .
    O O12 0.5819(8) 1.2981(6) 0.9988(7) 0.066(2) Uani d . 1 1 . .
    O O13 0.1968(6) 0.9524(7) 1.1339(6) 0.058(2) Uani d . 1 1 . .
    O O14 0.2216(8) 0.8163(7) 1.0027(8) 0.075(3) Uani d . 1 1 . .
    O O15 0.1950(6) 0.9452(7) 0.8664(6) 0.059(2) Uani d . 1 1 . .
    O O16 0.1578(7) 1.0700(7) 0.9987(7) 0.063(2) Uani d . 1 1 . .
    O OW1 -0.0079(7) 0.8851(8) 0.8689(7) 0.070(3) Uani d . 1 1 . .
    O OW2 0.2083(19) 0.5431(17) 0.0762(13) 0.164(8) Uani d . 1 1 . .
    O OW3 0.7261(18) 0.5806(14) 0.051(2) 0.216(13) Uani d . 1 1 . .
    O OW4 0.9948(7) 0.8828(8) 0.1328(7) 0.069(3) Uani d . 1 1 . .
loop_
    _atom_site_aniso_label
    _atom_site_aniso_U_11
    _atom_site_aniso_U_22
    _atom_site_aniso_U_33
    _atom_site_aniso_U_12
    _atom_site_aniso_U_13
    _atom_site_aniso_U_23
    Y1 0.0380(5) 0.0307(5) 0.0318(4) 0.0014(3) -0.0006(3) 0.0000(3)
    Y2 0.0313(4) 0.0271(4) 0.0367(5) -0.0001(3) -0.0010(3) 0.0003(3)
    Y3 0.0297(4) 0.0292(4) 0.0381(5) -0.0001(3) -0.0011(3) 0.0003(3)
    I1 0.0799(7) 0.0740(7) 0.0580(5) 0.0010(5) -0.0028(4) -0.0014(4)
    I2 0.0624(5) 0.0599(5) 0.0731(6) -0.0069(4) 0.0146(4) 0.0202(4)
    I3 0.1624(13) 0.0473(5) 0.0701(7) -0.0080(6) 0.0074(7) 0.0003(4)
    I4 0.0647(6) 0.0771(7) 0.0950(8) 0.0062(5) -0.0237(5) 0.0377(6)
    O 0.035(4) 0.021(4) 0.032(4) 0.001(3) -0.002(3) 0.002(3)
    O1 0.032(3) 0.028(3) 0.039(3) -0.001(2) 0.001(3) -0.003(3)
    O2 0.029(3) 0.023(3) 0.042(3) 0.001(2) 0.000(3) 0.005(3)
    O3 0.029(3) 0.033(3) 0.034(3) -0.002(2) -0.003(2) 0.003(3)
    O4 0.029(3) 0.033(3) 0.038(3) 0.000(2) -0.006(3) 0.000(3)
    O5 0.099(11) 0.26(3) 0.090(11) 0.009(13) -0.001(9) -0.023(13)
    O6 0.157(15) 0.171(17) 0.080(9) 0.027(12) 0.002(9) 0.065(10)
    O7 0.127(11) 0.120(11) 0.070(7) -0.043(9) 0.026(7) -0.005(7)
    O8 0.101(8) 0.057(6) 0.050(5) 0.002(5) 0.000(5) -0.018(4)
    O9 0.064(6) 0.051(5) 0.078(6) -0.003(4) 0.004(5) -0.020(5)
    O10 0.054(5) 0.052(5) 0.089(7) 0.018(4) -0.004(5) 0.006(5)
    O11 0.058(5) 0.047(5) 0.075(6) 0.001(4) -0.006(4) 0.020(4)
    O12 0.067(6) 0.048(5) 0.082(7) -0.007(4) -0.004(5) 0.007(5)
    O13 0.041(4) 0.073(6) 0.061(5) 0.000(4) 0.005(4) 0.010(4)
    O14 0.062(6) 0.065(6) 0.098(8) -0.027(5) -0.003(5) 0.002(6)
    O15 0.045(4) 0.075(6) 0.058(5) -0.004(4) -0.018(4) -0.005(4)
    O16 0.041(4) 0.079(6) 0.071(6) 0.023(4) 0.002(4) -0.006(5)
    OW1 0.051(5) 0.086(7) 0.072(6) -0.006(5) -0.004(4) -0.009(5)
    OW2 0.19(2) 0.19(2) 0.114(14) 0.012(17) 0.028(13) -0.005(14)
    OW3 0.158(19) 0.091(13) 0.40(4) 0.027(13) 0.09(2) 0.004(19)
    OW4 0.052(5) 0.086(7) 0.068(6) -0.010(5) -0.006(4) 0.010(5)
_geom_special_details
;
All s.u.'s (except the s.u. in the dihedral angle between two l.s. planes) are
estimated using the full covariance matrix. The cell s.u.'s are taken into
account individually in the estimation of s.u.'s in distances, angles and
torsion angles; correlations between s.u.'s in cell parameters are only used
when they are defined by crystal symmetry. An approximate (isotropic)
treatment of cell s.u.'s is used for estimating s.u.'s involving l.s. planes.
;
loop_
    _geom_bond_atom_site_label_1
    _geom_bond_atom_site_label_2
    _geom_bond_site_symmetry_2
    _geom_bond_distance
    _geom_bond_publ_flag
    Y1 O2 . 2.321(6) ?
    Y1 O3 3_677 2.326(6) ?
    Y1 O1 . 2.328(7) ?
    Y1 O4 3_677 2.332(7) ?
    Y1 O8 . 2.378(9) ?
    Y1 O6 . 2.390(14) ?
    Y1 O . 2.4497(9) ?
    Y1 O7 . 2.553(13) ?
    Y1 O5 . 2.557(18) ?
    Y2 O2 3_677 2.341(6) ?
    Y2 O3 . 2.341(6) ?
    Y2 O4 3_677 2.344(6) ?
    Y2 O1 . 2.347(6) ?
    Y2 O10 . 2.438(9) ?
    Y2 O11 . 2.462(9) ?
    Y2 O9 . 2.490(9) ?
    Y2 O12 . 2.506(9) ?
    Y2 O . 2.5070(9) ?
    Y3 O2 . 2.336(6) ?
    Y3 O3 . 2.347(6) ?
    Y3 O4 . 2.348(7) ?
    Y3 O1 . 2.362(6) ?
    Y3 O15 . 2.443(8) ?
    Y3 O16 . 2.462(8) ?
    Y3 O13 . 2.469(8) ?
    Y3 O14 . 2.477(10) ?
    Y3 O . 2.5444(9) ?
loop_
    _geom_angle_atom_site_label_1
    _geom_angle_atom_site_label_2
    _geom_angle_atom_site_label_3
    _geom_angle_site_symmetry_1
    _geom_angle_site_symmetry_3
    _geom_angle
    _geom_angle_publ_flag
    O2 Y1 O3 . 3_677 80.5(2) ?
    O2 Y1 O1 . . 80.1(2) ?
    O3 Y1 O1 3_677 . 131.5(2) ?
    O2 Y1 O4 . 3_677 130.4(2) ?
    O3 Y1 O4 3_677 3_677 79.4(2) ?
    O1 Y1 O4 . 3_677 80.4(2) ?
    O2 Y1 O8 . . 140.2(3) ?
    O3 Y1 O8 3_677 . 137.8(3) ?
    O1 Y1 O8 . . 78.2(3) ?
    O4 Y1 O8 3_677 . 77.7(3) ?
    O2 Y1 O6 . . 79.4(5) ?
    O3 Y1 O6 3_677 . 78.5(5) ?
    O1 Y1 O6 . . 139.4(5) ?
    O4 Y1 O6 3_677 . 138.4(5) ?
    O8 Y1 O6 . . 96.2(6) ?
    O2 Y1 O . . 65.23(16) ?
    O3 Y1 O 3_677 . 65.46(16) ?
    O1 Y1 O . . 66.07(16) ?
    O4 Y1 O 3_677 . 65.21(16) ?
    O8 Y1 O . . 131.5(3) ?
    O6 Y1 O . . 132.4(5) ?
    O2 Y1 O7 . . 73.7(4) ?
    O3 Y1 O7 3_677 . 137.2(4) ?
    O1 Y1 O7 . . 77.0(4) ?
    O4 Y1 O7 3_677 . 142.9(4) ?
    O8 Y1 O7 . . 69.2(4) ?
    O6 Y1 O7 . . 63.7(6) ?
    O Y1 O7 . . 128.1(3) ?
    O2 Y1 O5 . . 138.5(6) ?
    O3 Y1 O5 3_677 . 73.9(4) ?
    O1 Y1 O5 . . 140.9(6) ?
    O4 Y1 O5 3_677 . 76.2(5) ?
    O8 Y1 O5 . . 66.5(5) ?
    O6 Y1 O5 . . 64.0(7) ?
    O Y1 O5 . . 127.5(4) ?
    O7 Y1 O5 . . 104.2(5) ?
    O2 Y2 O3 3_677 . 79.8(2) ?
    O2 Y2 O4 3_677 3_677 78.0(2) ?
    O3 Y2 O4 . 3_677 128.4(2) ?
    O2 Y2 O1 3_677 . 128.9(2) ?
    O3 Y2 O1 . . 79.2(2) ?
    O4 Y2 O1 3_677 . 79.7(2) ?
    O2 Y2 O10 3_677 . 140.8(3) ?
    O3 Y2 O10 . . 76.2(3) ?
    O4 Y2 O10 3_677 . 140.9(3) ?
    O1 Y2 O10 . . 76.1(3) ?
    O2 Y2 O11 3_677 . 75.9(3) ?
    O3 Y2 O11 . . 77.0(3) ?
    O4 Y2 O11 3_677 . 138.8(3) ?
    O1 Y2 O11 . . 141.2(3) ?
    O10 Y2 O11 . . 68.8(3) ?
    O2 Y2 O9 3_677 . 139.4(3) ?
    O3 Y2 O9 . . 140.6(3) ?
    O4 Y2 O9 3_677 . 76.0(3) ?
    O1 Y2 O9 . . 75.8(3) ?
    O10 Y2 O9 . . 68.6(3) ?
    O11 Y2 O9 . . 105.1(4) ?
    O2 Y2 O12 3_677 . 78.0(3) ?
    O3 Y2 O12 . . 140.8(3) ?
    O4 Y2 O12 3_677 . 77.3(3) ?
    O1 Y2 O12 . . 139.3(3) ?
    O10 Y2 O12 . . 102.2(3) ?
    O11 Y2 O12 . . 66.5(3) ?
    O9 Y2 O12 . . 66.3(3) ?
    O2 Y2 O 3_677 . 64.02(15) ?
    O3 Y2 O . . 64.31(16) ?
    O4 Y2 O 3_677 . 64.12(16) ?
    O1 Y2 O . . 64.86(16) ?
    O10 Y2 O . . 128.0(2) ?
    O11 Y2 O . . 127.6(2) ?
    O9 Y2 O . . 127.3(3) ?
    O12 Y2 O . . 129.8(2) ?
    O2 Y3 O3 . . 127.1(2) ?
    O2 Y3 O4 . . 78.1(2) ?
    O3 Y3 O4 . . 78.7(2) ?
    O2 Y3 O1 . . 79.1(2) ?
    O3 Y3 O1 . . 78.8(2) ?
    O4 Y3 O1 . . 127.5(2) ?
    O2 Y3 O15 . . 140.4(3) ?
    O3 Y3 O15 . . 75.8(3) ?
    O4 Y3 O15 . . 76.0(3) ?
    O1 Y3 O15 . . 140.5(3) ?
    O2 Y3 O16 . . 140.4(3) ?
    O3 Y3 O16 . . 78.7(3) ?
    O4 Y3 O16 . . 141.0(3) ?
    O1 Y3 O16 . . 77.8(3) ?
    O15 Y3 O16 . . 67.9(3) ?
    O2 Y3 O13 . . 76.8(3) ?
    O3 Y3 O13 . . 139.3(3) ?
    O4 Y3 O13 . . 142.0(3) ?
    O1 Y3 O13 . . 74.2(3) ?
    O15 Y3 O13 . . 107.4(3) ?
    O16 Y3 O13 . . 66.2(3) ?
    O2 Y3 O14 . . 76.3(3) ?
    O3 Y3 O14 . . 141.2(3) ?
    O4 Y3 O14 . . 77.2(3) ?
    O1 Y3 O14 . . 139.8(3) ?
    O15 Y3 O14 . . 69.2(4) ?
    O16 Y3 O14 . . 102.3(4) ?
    O13 Y3 O14 . . 69.5(4) ?
    O2 Y3 O . . 63.48(15) ?
    O3 Y3 O . . 63.63(15) ?
    O4 Y3 O . . 63.47(15) ?
    O1 Y3 O . . 64.06(15) ?
    O15 Y3 O . . 126.5(2) ?
    O16 Y3 O . . 130.0(3) ?
    O13 Y3 O . . 126.1(2) ?
    O14 Y3 O . . 127.7(3) ?
    Y1 O Y1 3_677 . 180.0 ?
    Y1 O Y2 3_677 3_677 90.07(3) ?
    Y1 O Y2 . 3_677 89.93(3) ?
    Y1 O Y2 3_677 . 89.93(3) ?
    Y1 O Y2 . . 90.07(3) ?
    Y2 O Y2 3_677 . 180.0 ?
    Y1 O Y3 3_677 3_677 89.73(3) ?
    Y1 O Y3 . 3_677 90.27(3) ?
    Y2 O Y3 3_677 3_677 89.76(3) ?
    Y2 O Y3 . 3_677 90.24(3) ?
    Y1 O Y3 3_677 . 90.27(3) ?
    Y1 O Y3 . . 89.73(3) ?
    Y2 O Y3 3_677 . 90.24(3) ?
    Y2 O Y3 . . 89.76(3) ?
    Y3 O Y3 3_677 . 180.0 ?
    Y1 O1 Y2 . . 97.2(2) ?
    Y1 O1 Y3 . . 97.4(2) ?
    Y2 O1 Y3 . . 98.4(2) ?
    Y1 O2 Y3 . . 98.3(2) ?
    Y1 O2 Y2 . 3_677 97.4(2) ?
    Y3 O2 Y2 . 3_677 99.9(2) ?
    Y1 O3 Y2 3_677 . 97.3(2) ?
    Y1 O3 Y3 3_677 . 98.5(2) ?
    Y2 O3 Y3 . . 99.0(2) ?
    Y1 O4 Y2 3_677 3_677 97.2(2) ?
    Y1 O4 Y3 3_677 . 98.3(2) ?
    Y2 O4 Y3 3_677 . 99.4(2) ?
loop_
    _geom_hbond_atom_site_label_D
    _geom_hbond_atom_site_label_H
    _geom_hbond_atom_site_label_A
    _geom_hbond_site_symmetry_A
    _geom_hbond_distance_DH
    _geom_hbond_distance_HA
    _geom_hbond_distance_DA
    _geom_hbond_angle_DHA
    _geom_hbond_publ_flag
    O7 . OW2 . . . 2.646(4) . y
    O10 . OW3 . . . 2.7640(10)
                             . y
    O13 . OW4 . . . 2.803(8) . y
    O15 . OW1 . . . 2.767(2) . y
    O16 . OW4 . . . 2.836(2) . y
    O16 . OW1 . . . 2.851(6) . y
_iucr_refine_instructions_details
;
TITL import in P 1 21/n 1
CELL  0.71073  12.9099  14.8050  14.7933   90.000   90.821   90.000
ZERR     2.00   0.0002   0.0002   0.0003    0.000    0.001    0.000
LATT   1
SYMM  1/2 - X, 1/2 + Y, 1/2 - Z
SFAC  H    O    Y    I
UNIT  144  82   12   16
MERG   2
FMAP   2
PLAN   40
ACTA
L.S.  10
WGHT    0.050900   42.479000
EXTI    0.002643
FVAR       0.25413
Y1    3    0.500834    1.001500    1.165595    11.00000    0.03809    0.03075 =
         0.03183    0.00005   -0.00057    0.00144
Y2    3    0.460896    1.165856    0.997937    11.00000    0.03137    0.02718 =
         0.03675    0.00033   -0.00102   -0.00008
Y3    3    0.306772    0.966127    0.999441    11.00000    0.02972    0.02923 =
         0.03815    0.00034   -0.00110   -0.00011
I1    4    0.491481    0.823455    0.498682    11.00000    0.07996    0.07402 =
         0.05812   -0.00143   -0.00273    0.00104
I2    4    0.281371    0.723795    0.241711    11.00000    0.06245    0.05996 =
         0.07315    0.02018    0.01459   -0.00688
I3    4    0.486230    0.502886    0.149798    11.00000    0.16237    0.04733 =
         0.07020    0.00028    0.00749   -0.00801
I4    4    0.783596    0.786785    0.267292    11.00000    0.06479    0.07710 =
         0.09501    0.03772   -0.02372    0.00616
O     2    0.500000    1.000000    1.000000    10.50000    0.03471    0.02114 =
         0.03219    0.00240   -0.00220    0.00102
O1    2    0.363272    1.080572    1.099849    11.00000    0.03171    0.02765 =
         0.03920   -0.00322    0.00147   -0.00113
O2    2    0.409712    0.882634    1.100165    11.00000    0.02927    0.02307 =
         0.04170    0.00531    0.00043    0.00104
O3    2    0.362233    1.077248    0.897833    11.00000    0.02958    0.03311 =
         0.03379    0.00256   -0.00336   -0.00168
O4    2    0.408168    0.880298    0.900791    11.00000    0.02934    0.03295 =
         0.03820    0.00046   -0.00587   -0.00034
O5    2    0.656259    1.025159    1.272066    11.00000    0.09945    0.26188 =
         0.08963   -0.02274   -0.00147    0.00832
O6    2    0.530537    0.885906    1.275773    11.00000    0.15708    0.17063 =
         0.07991    0.06518    0.00227    0.02696
O7    2    0.351085    0.967145    1.271032    11.00000    0.12799    0.12070 =
         0.06960   -0.00508    0.02647   -0.04322
O8    2    0.477476    1.121004    1.270739    11.00000    0.10131    0.05678 =
         0.04977   -0.01753    0.00002    0.00156
O9    2    0.440143    1.267557    1.130493    11.00000    0.06426    0.05110 =
         0.07819   -0.02032    0.00448   -0.00303
O10   2    0.291755    1.239160    0.995740    11.00000    0.05408    0.05260 =
         0.08930    0.00579   -0.00407    0.01806
O11   2    0.440167    1.264393    0.864858    11.00000    0.05754    0.04673 =
         0.07534    0.02021   -0.00591    0.00148
O12   2    0.581954    1.298148    0.998738    11.00000    0.06660    0.04848 =
         0.08210    0.00654   -0.00378   -0.00723
O13   2    0.196800    0.952412    1.133929    11.00000    0.04058    0.07313 =
         0.06068    0.01028    0.00547   -0.00034
O14   2    0.221566    0.816268    1.002694    11.00000    0.06164    0.06450 =
         0.09792    0.00218   -0.00243   -0.02653
O15   2    0.195019    0.945147    0.866443    11.00000    0.04518    0.07509 =
         0.05768   -0.00498   -0.01773   -0.00438
O16   2    0.157822    1.069974    0.998655    11.00000    0.04064    0.07885 =
         0.07055   -0.00594    0.00193    0.02297
OW1   2   -0.007853    0.885059    0.868928    11.00000    0.05147    0.08673 =
         0.07230   -0.00871   -0.00390   -0.00657
OW2   2    0.208497    0.543031    0.076220    11.00000    0.19405    0.18511 =
         0.11385   -0.00518    0.02908    0.01180
OW3   2    0.726106    0.580648    0.051306    11.00000    0.15776    0.09090 =
         0.40354    0.00477    0.09070    0.02773
OW4   2    0.994762    0.882771    0.132779    11.00000    0.05210    0.08645 =
         0.06789    0.00971   -0.00605   -0.01006
HKLF 4
REM  import in P 1 21/n 1
REM R1 =  0.0671 for   5449 Fo > 4sig(Fo)  and  0.0764 for all   6374 data
REM    251 parameters refined using      0 restraints
END
;
