# Supplementary material for: Crystal structure of [Y6(μ6-O)(μ3-OH)8(H2O)24]I8·8H2O
Source: Acta Crystallogr Sect E Struct Rep Online. 2014 Nov 26;70(Pt 12):577–9. doi: 10.1107/S1600536814025434 (PMC4257455; doi:10.1107/S1600536814025434)
Supplement: Supplementary file 2 [file e-70-00577-Isup2.hkl]

#
# h,k,l, Fc-squared, Fo-squared, sigma(Fo-squared) and status flag
#
data_I
_shelx_title ' import in P 1 21/n 1'
_shelx_refln_list_code          4
_shelx_F_calc_maximum      629.17
_exptl_crystal_F_000      2116.00
_reflns_d_resolution_high  0.7724
 
loop_
 _symmetry_equiv_pos_as_xyz
 'x, y, z'
 '-x+1/2, y+1/2, -z+1/2'
 '-x, -y, -z'
 'x-1/2, -y-1/2, z-1/2'
 
_cell_length_a    12.9099
_cell_length_b    14.8050
_cell_length_c    14.7933
_cell_angle_alpha  90.000
_cell_angle_beta   90.821
_cell_angle_gamma  90.000
 
_shelx_F_squared_multiplier     1.000
 
loop_
 _refln_index_h
 _refln_index_k
 _refln_index_l
 _refln_F_squared_calc
 _refln_F_squared_meas
 _refln_F_squared_sigma
 _refln_observed_status
   2   0   0    35073.53    35208.42   1136.49 o
   6   0   0    80307.35    96267.90   4007.73 o
   8   0   0     3629.48     3517.85    251.31 o
  10   0   0    37210.87    39798.59   2226.44 o
  12   0   0     2303.87     4006.49    518.83 o
  14   0   0     4399.97     4484.36    458.57 o
  16   0   0       15.32      175.13     76.46 o
   2   1   0     9142.20     8979.05    939.75 o
   3   1   0       33.56      221.85     22.77 o
   4   1   0    67162.38    66435.02   4936.03 o
   5   1   0     2886.58     2281.52    167.35 o
   6   1   0    14707.84    15668.34    844.50 o
   7   1   0     8802.60     8426.92    587.30 o
   8   1   0    44443.59    48233.36   1960.57 o
   9   1   0      213.34      282.86     57.13 o
  10   1   0     5084.69     5348.08    347.14 o
  11   1   0     4604.44     5783.67    203.74 o
  12   1   0      242.01      258.54     93.30 o
  13   1   0      288.44      154.88     22.12 o
  14   1   0     1779.02     1733.49    129.28 o
  15   1   0     1240.38     1256.91     81.12 o
  16   1   0      628.17      768.39     65.49 o
   2   2   0    79982.57    79099.33   5459.19 o
   3   2   0      116.85      259.30     22.02 o
   4   2   0    11596.57    10591.71    707.32 o
   5   2   0     7893.64     7788.48    387.03 o
   6   2   0    89195.19   100326.85   8134.60 o
   7   2   0     1887.18     2402.33    155.58 o
   8   2   0     2111.55     1987.54    140.92 o
   9   2   0     7756.86     8171.63    504.93 o
  10   2   0     4271.18     3775.65    251.54 o
  11   2   0       83.54      332.60     56.32 o
  12   2   0     7673.67     8073.52    612.67 o
  13   2   0     1618.46     1722.59    119.66 o
  14   2   0      154.44      365.30     24.92 o
  15   2   0       13.84      -14.83     44.93 o
  16   2   0     4791.42     4244.31    267.52 o
   1   3   0    56687.96    55320.14   2825.52 o
   2   3   0     2462.34     2359.97    143.07 o
   3   3   0   197873.09   204312.38   7576.08 o
   4   3   0    28090.53    29985.16   1782.36 o
   5   3   0     6760.55     8026.22    499.91 o
   6   3   0    15188.76    15053.36   1242.70 o
   7   3   0    25610.70    27697.03   1649.48 o
   8   3   0    11883.05    13081.37    760.59 o
   9   3   0     9715.04    12996.55    769.80 o
  10   3   0    14669.49    15772.77    616.63 o
  11   3   0     1467.61     2259.08     83.95 o
  12   3   0     3719.66     3630.55    259.85 o
  13   3   0     1965.26     2813.98    132.16 o
  14   3   0      292.95      237.32     27.89 o
  15   3   0     3770.25     4675.87    197.56 o
  16   3   0        3.06       46.91     54.25 o
   0   4   0   213260.06   197285.39   6354.54 o
   1   4   0   106409.35   119536.23   3626.18 o
   2   4   0    29463.47    32121.85   1441.99 o
   3   4   0    38084.90    37240.89   3427.04 o
   4   4   0    72815.67    79208.70   5169.46 o
   5   4   0    15657.76    17989.03    677.34 o
   6   4   0     6632.60     6450.71    407.95 o
   7   4   0     4632.76     4578.50    376.73 o
   8   4   0       41.17      299.56     67.67 o
   9   4   0    10266.38     9555.66    907.76 o
  10   4   0    13594.11    14461.90   1009.40 o
  11   4   0     5732.91     6388.30    637.55 o
  12   4   0       84.76      153.91     40.54 o
  13   4   0     1775.44     2313.81    122.56 o
  14   4   0     3896.55     4238.63    309.34 o
  15   4   0      150.07      189.52     34.62 o
  16   4   0      742.92      615.51     61.66 o
   1   5   0      789.58      449.36     41.45 o
   2   5   0     7649.03     4679.11    318.22 o
   3   5   0    42416.62    42916.29   2362.78 o
   4   5   0    12624.62     9935.74    601.02 o
   5   5   0     3796.59     3285.54    145.54 o
   6   5   0    31081.45    30201.77   1682.31 o
   7   5   0    52126.80    54351.38   2777.25 o
   8   5   0      546.82      175.62     28.57 o
   9   5   0     1507.31     1360.99     48.73 o
  10   5   0     2909.87     2973.01    162.46 o
  11   5   0    11956.97    15526.33   1015.05 o
  12   5   0       31.18       98.11     57.68 o
  13   5   0      146.86       65.28     45.79 o
  14   5   0      404.22      364.35     34.94 o
  15   5   0      724.32      850.55     63.63 o
  16   5   0      180.31       92.60     53.60 o
   0   6   0    76405.08    73074.64   3955.18 o
   1   6   0    17049.81    14464.78    745.90 o
   2   6   0   245288.98   265554.78  11576.89 o
   3   6   0    10783.41     9670.09    666.01 o
   4   6   0    82109.63    84993.32   4789.37 o
   5   6   0     8255.19     7915.10    392.35 o
   6   6   0    59252.50    60760.33   2446.73 o
   7   6   0    15513.75    15171.70    587.99 o
   8   6   0     7916.02     7922.83    440.69 o
   9   6   0       48.35        6.12     43.89 o
  10   6   0     3787.59     3672.79    157.62 o
  11   6   0       13.03      -36.95     36.95 o
  12   6   0      993.42      813.26     90.34 o
  13   6   0     1137.58     1350.46    154.21 o
  14   6   0      215.03      293.41     37.95 o
  15   6   0     2030.08     1950.33    128.19 o
   1   7   0    14951.31    15327.84    652.85 o
   2   7   0     1541.24     1419.41     91.92 o
   3   7   0     7547.32     7233.49    556.90 o
   4   7   0     4974.67     5490.50    292.25 o
   5   7   0    34991.66    31776.09   1623.44 o
   6   7   0        0.54      -32.05     32.05 o
   7   7   0    20279.54    20075.51    626.15 o
   8   7   0      364.23      338.02     40.31 o
   9   7   0    10202.70    11659.39    432.85 o
  10   7   0     1477.25     1256.11     54.26 o
  11   7   0      240.05      322.51     43.12 o
  12   7   0     1367.06     1745.62    119.27 o
  13   7   0      819.30      902.68     50.40 o
  14   7   0      687.98      524.47     59.41 o
  15   7   0       13.12       59.38     39.83 o
   0   8   0     7337.53     9407.36    224.41 o
   1   8   0    79662.43    77438.01   3762.52 o
   2   8   0    27945.61    27856.88   1560.02 o
   3   8   0    53553.96    47650.42   3478.18 o
   4   8   0     9976.10     9560.05    522.95 o
   5   8   0      840.55      736.66     44.16 o
   6   8   0      990.18     1212.79     43.41 o
   7   8   0       37.72       58.64     63.47 o
   8   8   0     4364.03     3875.16    100.79 o
   9   8   0     8194.52     8628.74    444.30 o
  10   8   0     2283.87     1863.90    184.45 o
  11   8   0     3854.18     4078.10    173.45 o
  12   8   0     3192.51     3043.38     80.14 o
  13   8   0     1125.25     1574.38     79.39 o
  14   8   0      664.52      393.91     48.02 o
  15   8   0      669.70      715.29     55.04 o
   1   9   0    39765.86    40227.44   2365.45 o
   2   9   0     1686.53     1569.00    117.19 o
   3   9   0     2336.34     3073.54     79.44 o
   4   9   0     3112.09     3079.21    251.98 o
   5   9   0    31659.18    28501.31   1081.69 o
   6   9   0      181.73      244.54     42.69 o
   7   9   0     7635.84     8362.31    446.53 o
   8   9   0        6.35      -24.65     27.36 o
   9   9   0      799.76      675.96     38.60 o
  10   9   0      183.06      361.73     63.09 o
  11   9   0     7734.08     9705.25    289.91 o
  12   9   0      335.04      359.40     37.98 o
  13   9   0     1312.62     1761.68     98.51 o
  14   9   0      364.08      442.84     58.23 o
   0  10   0    22379.12    22165.74   2748.47 o
   1  10   0     1961.80     1911.83    117.21 o
   2  10   0    16931.26    16587.73    933.56 o
   3  10   0    21153.80    19183.93    691.35 o
   4  10   0    16611.28    17402.79    721.26 o
   5  10   0     3789.60     3464.83    205.80 o
   6  10   0     3735.14     3737.29    248.78 o
   7  10   0     4172.57     3683.51    150.73 o
   8  10   0    11062.66    13192.18    921.00 o
   9  10   0       79.92      114.79     31.96 o
  10  10   0     3339.83     3971.53    120.51 o
  11  10   0      215.60      359.12     41.50 o
  12  10   0     2392.33     2551.39    137.13 o
  13  10   0      156.92       58.62     34.34 o
  14  10   0     2039.39     2100.20    158.90 o
   1  11   0     7567.30     7120.07    546.09 o
   2  11   0    16446.82    16276.41    855.79 o
   3  11   0     2835.93     2825.37     85.25 o
   4  11   0      713.04      599.02     45.74 o
   5  11   0     7110.72     6147.44    129.67 o
   6  11   0    14753.38    14947.70    819.81 o
   7  11   0      321.75      430.11     54.14 o
   8  11   0      393.82      326.51     43.12 o
   9  11   0     5236.94     5563.39    268.57 o
  10  11   0      690.02     1081.67     78.59 o
  11  11   0      524.12      323.69     60.96 o
  12  11   0      349.33      328.57     45.30 o
  13  11   0     1786.48     1989.14    148.06 o
   0  12   0     8899.08    11624.44   1194.16 o
   1  12   0    11291.27    12022.12    702.80 o
   2  12   0    72752.38    79659.13   4210.07 o
   3  12   0     5552.38     5105.80    296.22 o
   4  12   0    11111.56    10575.82    433.32 o
   5  12   0      300.07      353.66     38.04 o
   6  12   0     9964.29     9314.37    465.86 o
   7  12   0       14.67       48.35     38.40 o
   8  12   0     8708.75     8477.93    379.58 o
   9  12   0      188.02      194.72     39.38 o
  10  12   0     1249.46     1694.86    105.07 o
  11  12   0      712.78      540.12     66.48 o
  12  12   0      382.39      198.14     44.19 o
   1  13   0      438.78      758.62     88.40 o
   2  13   0     1213.46     1491.42    123.28 o
   3  13   0     3984.19     4269.88    202.69 o
   4  13   0       34.67       55.35     33.96 o
   5  13   0     1610.26     1901.60     95.58 o
   6  13   0     2237.59     2016.42    126.97 o
   7  13   0     5579.34     5103.52    167.14 o
   8  13   0      445.60      536.26     44.19 o
   9  13   0       19.09        4.43     40.54 o
  10  13   0      926.21      641.15     55.39 o
  11  13   0       34.09       10.76     51.47 o
  12  13   0      501.30      542.94     50.78 o
   0  14   0     2566.18     3217.31    235.59 o
   1  14   0     1924.57     2110.65    149.88 o
   2  14   0      461.52      580.30     39.93 o
   3  14   0       75.82       34.58     36.59 o
   4  14   0     2953.57     3043.16    220.97 o
   5  14   0     1940.81     1991.50    128.98 o
   6  14   0      110.32      138.66     36.89 o
   7  14   0      191.23      164.42     38.71 o
   8  14   0     4139.74     3662.67    131.23 o
   9  14   0      631.74      601.93     71.34 o
  10  14   0       75.25       44.88     40.15 o
  11  14   0      156.60      194.74     53.62 o
   1  15   0     3464.59     4065.16    277.84 o
   2  15   0       33.92        0.84     34.59 o
   3  15   0       35.70      110.86     38.86 o
   4  15   0     1466.17     1417.48     81.35 o
   5  15   0     1717.66     1543.94     59.11 o
   6  15   0     2100.54     2018.04    102.67 o
   7  15   0      703.22      601.89     44.01 o
   8  15   0      700.70      653.97     63.45 o
   9  15   0     1314.52     1355.73     78.62 o
  10  15   0      216.00      154.46     53.16 o
   0  16   0       17.55      155.97     44.24 o
   1  16   0      175.09      187.55     33.05 o
   2  16   0    13894.29    17197.85   1151.06 o
   3  16   0       37.01       58.39     48.87 o
   4  16   0      633.12      779.24     90.34 o
   5  16   0      741.68      662.30     50.25 o
   6  16   0     1415.18     1416.46    106.77 o
   7  16   0       70.53       40.15     36.82 o
   8  16   0     4172.60     4031.32    247.07 o
   9  16   0      524.95      441.70    105.98 o
   1  17   0      592.39      679.28     73.23 o
   2  17   0       51.37      119.19     44.93 o
   3  17   0     2607.42     2812.65    237.46 o
   4  17   0     3688.05     3995.13    295.70 o
   5  17   0        1.65      -42.91     42.91 o
   6  17   0       13.03       54.74     47.40 o
   7  17   0      618.80      679.12     73.03 o
   0  18   0     7157.61     8868.71    896.41 o
   1  18   0       98.07       74.41     40.98 o
   2  18   0     5909.99     6417.19    465.27 o
   3  18   0      142.36      158.99     67.95 o
   4  18   0     5319.33     5559.01    391.19 o
   5  18   0      132.38      134.48     60.46 o
   1  19   0       42.39       75.89     84.79 o
   2  19   0       78.65       15.17     80.97 o
 -15   0   1       10.99       -5.10    111.72 o
 -13   0   1     4775.40     5817.54    978.46 o
 -11   0   1     1045.78     1316.07     94.42 o
  -9   0   1     4383.64     6444.30    458.03 o
  -7   0   1    19976.80    19202.28   1764.17 o
  -5   0   1     1227.64     1566.13     67.81 o
  -3   0   1     4587.86     3840.88    131.48 o
   3   0   1      357.34     1122.18     45.56 o
   5   0   1     3345.71     3435.29    816.44 o
   7   0   1    13483.61    12909.49    881.34 o
   9   0   1      433.63     1140.26    196.17 o
  11   0   1      505.00      548.28     50.51 o
  13   0   1     4007.80     4229.90    133.16 o
  15   0   1       33.60       -2.19    105.60 o
 -16   1   1      437.06      517.09     75.96 o
 -15   1   1        6.16       58.76     57.38 o
 -14   1   1       23.16       35.69     65.91 o
 -13   1   1       12.51       28.67     59.18 o
 -12   1   1      364.69      348.95     61.21 o
 -11   1   1     1081.11     1339.40    126.10 o
 -10   1   1     2834.63     4383.32    109.76 o
  -9   1   1    10826.20    12837.03    721.37 o
  -8   1   1     2475.81     3627.03    332.19 o
  -7   1   1    16359.21    17787.04    651.54 o
  -6   1   1     6646.35     7587.22    316.90 o
  -5   1   1     8468.71     7606.76    216.77 o
  -4   1   1      524.76     3258.46    133.66 o
  -3   1   1    14277.46    12624.00    372.40 o
  -2   1   1    11474.04     9187.74    332.91 o
   2   1   1    19526.13    16023.27   1419.88 o
   3   1   1    16163.06    14928.85    953.99 o
   4   1   1    15574.51    19090.99   1232.20 o
   5   1   1     6799.41     7238.77    232.59 o
   6   1   1     1061.21     2239.22    132.39 o
   7   1   1    13954.19    14160.27    572.70 o
   8   1   1    12838.36    11370.07    590.20 o
   9   1   1    12202.21    13049.78    470.17 o
  10   1   1     1240.69     1569.55     46.55 o
  11   1   1      269.14      499.67     49.86 o
  12   1   1     1101.52      946.21     75.47 o
  13   1   1       52.93      116.57     31.12 o
  14   1   1      152.26      200.58     55.40 o
  15   1   1      100.44       76.12     19.70 o
  16   1   1      328.89      260.27     69.12 o
 -16   2   1      125.60      192.16     77.02 o
 -15   2   1     2750.32     2264.95    149.39 o
 -14   2   1        9.57      -43.44     56.37 o
 -13   2   1      103.21      103.62     26.62 o
 -12   2   1       17.10       88.86     38.18 o
 -11   2   1     8158.65     9409.91    452.76 o
 -10   2   1     5880.76     7029.33    489.27 o
  -9   2   1     8571.67     7850.37    636.70 o
  -8   2   1     9032.49    10453.09    457.32 o
  -7   2   1    10569.83    13922.12    730.04 o
  -6   2   1     6974.60     7763.00    323.25 o
  -5   2   1    39231.07    40887.55    906.34 o
  -4   2   1    10786.71     8541.22    226.72 o
  -3   2   1    11939.27    13263.87    234.56 o
  -2   2   1     1957.22     1830.42     41.19 o
  -1   2   1    41202.68    33101.75   1127.66 o
   1   2   1    46531.83    36282.33   8758.72 o
   2   2   1      434.18      709.06     44.42 o
   3   2   1    35862.53    39291.85   2598.86 o
   4   2   1     8309.46     7766.65    460.42 o
   5   2   1    57321.93    52331.96   3766.61 o
   6   2   1     5187.59     6371.57    217.80 o
   7   2   1    28139.84    31042.01   1303.99 o
   8   2   1     6635.87     6745.35    184.44 o
   9   2   1    10642.80    11945.32    736.71 o
  10   2   1     6820.23     7261.38    271.99 o
  11   2   1    12072.64    11963.58    652.48 o
  12   2   1      209.18      228.12     35.63 o
  13   2   1      125.95       89.04     59.97 o
  14   2   1       14.47       83.85     71.96 o
  15   2   1     2257.36     1992.79     71.55 o
  16   2   1      182.22       77.98     45.99 o
 -16   3   1     2965.78     3130.07    207.37 o
 -15   3   1      118.28       73.55     54.81 o
 -14   3   1     2709.28     3136.04    205.85 o
 -13   3   1        0.81       57.21     40.64 o
 -12   3   1     4563.27     6283.93    294.16 o
 -11   3   1     1748.19     2056.66     63.28 o
 -10   3   1    23190.38    29157.46   2684.33 o
  -9   3   1     8964.78     9392.90    440.32 o
  -8   3   1     3139.89     3669.36     93.08 o
  -7   3   1     5218.71     5218.46    232.22 o
  -6   3   1    33836.89    32389.24   1558.31 o
  -5   3   1      617.69     1013.43     56.62 o
  -4   3   1     7135.86     5340.97    147.52 o
  -3   3   1        8.72       54.68     15.12 o
  -2   3   1      169.16      996.13    162.46 o
  -1   3   1     3379.23     2547.21    133.02 o
   0   3   1    11811.17     9724.59    697.72 o
   1   3   1     2504.19     2465.20    248.18 o
   2   3   1     5401.99     4593.80    499.98 o
   3   3   1      187.62      187.36     29.98 o
   4   3   1     2761.45     3084.97    229.95 o
   5   3   1     3432.26     3503.84    167.23 o
   6   3   1     8011.62    11414.47    711.95 o
   7   3   1     2641.57     3140.21    203.39 o
   8   3   1      845.19     1306.80     77.33 o
   9   3   1     4699.69     5192.73    378.42 o
  10   3   1    13839.17    15858.74    878.89 o
  11   3   1      848.75     1144.16     65.56 o
  12   3   1     2979.64     3172.30    154.12 o
  13   3   1      147.61      151.48     25.82 o
  14   3   1     2317.54     2623.34    172.22 o
  15   3   1      254.84      202.04     40.50 o
  16   3   1     2158.01     1866.61    102.94 o
 -16   4   1        9.56       27.06     61.91 o
 -15   4   1     1765.87     1577.04     79.80 o
 -14   4   1       85.03       63.33     36.15 o
 -13   4   1      598.17      434.89     34.31 o
 -12   4   1     2312.55     2874.37    132.69 o
 -11   4   1     4328.36     4038.27    150.60 o
 -10   4   1      773.04      987.58    100.43 o
  -9   4   1     4103.93     3935.64    252.91 o
  -8   4   1     1473.87     1687.68    109.55 o
  -7   4   1     2244.88     2281.31     89.00 o
  -6   4   1    33365.83    31664.70   1013.99 o
  -5   4   1    33970.67    37155.56    672.90 o
  -4   4   1      623.67     1404.07     65.80 o
  -3   4   1    18306.74    18387.08   1281.60 o
  -2   4   1    21858.50    19044.83   1324.91 o
  -1   4   1    24395.37    29931.21   1381.87 o
   0   4   1     2626.42     2965.23    326.84 o
   1   4   1    68943.42    71370.95   6996.74 o
   2   4   1    10913.98    11622.26    944.70 o
   3   4   1    13850.34    15040.16    756.31 o
   4   4   1     1766.23     2449.82    175.48 o
   5   4   1    76287.68    73764.95   5245.33 o
   6   4   1    37168.65    42181.65   1929.73 o
   7   4   1     4505.27     4653.40    242.96 o
   8   4   1      879.90     1131.34     56.67 o
   9   4   1     7263.89     6994.77    383.46 o
  10   4   1     2303.32     2437.50     67.71 o
  11   4   1     6376.00     5855.31    317.45 o
  12   4   1     1623.39     1728.40     75.24 o
  13   4   1      283.05      259.70     37.00 o
  14   4   1       30.92       53.06     33.82 o
  15   4   1     2201.54     1972.27     82.54 o
  16   4   1       15.00       23.38     67.01 o
 -16   5   1      142.11       59.73     47.92 o
 -15   5   1      856.58      676.30     74.29 o
 -14   5   1      175.66      110.76     44.30 o
 -13   5   1      265.91      322.92     38.65 o
 -12   5   1      676.43      567.71     40.49 o
 -11   5   1     2598.74     3439.96    256.13 o
 -10   5   1       45.60      212.36     41.35 o
  -9   5   1      391.70      495.12     33.03 o
  -8   5   1     1677.18     2712.98    111.39 o
  -7   5   1    14551.92    15109.17    690.20 o
  -6   5   1       56.69      250.50     30.78 o
  -5   5   1    10915.83     8964.73    285.69 o
  -4   5   1     1042.14     1709.71    138.08 o
  -3   5   1      831.85     1238.71     55.07 o
  -2   5   1    22481.45    21446.99    721.22 o
  -1   5   1     9226.54     7215.71    375.55 o
   0   5   1    21575.33    23646.38   3272.58 o
   1   5   1     2277.64     2384.64    136.09 o
   2   5   1    31346.98    29429.84   2444.29 o
   3   5   1       15.20      565.66     40.31 o
   4   5   1     3064.26     2245.04    253.24 o
   5   5   1     3350.87     4242.16    351.78 o
   6   5   1     1409.62     1497.28     81.47 o
   7   5   1    26153.72    26320.32   1392.56 o
   8   5   1     9317.58     9925.61    420.05 o
   9   5   1      227.23      519.52     37.02 o
  10   5   1      217.05      455.56     56.68 o
  11   5   1     6302.47     6469.54    297.30 o
  12   5   1     1471.50     1306.44    102.08 o
  13   5   1       31.59       23.95     48.28 o
  14   5   1      542.67      566.85     40.26 o
  15   5   1      579.14      581.18     73.58 o
  16   5   1      121.66      226.94     53.47 o
 -15   6   1       67.13      125.27     36.20 o
 -14   6   1     1456.90     1608.31    123.56 o
 -13   6   1     2137.96     2513.27    131.27 o
 -12   6   1      342.68      440.66     41.53 o
 -11   6   1       55.95      201.76     41.77 o
 -10   6   1      981.47     1483.35     94.30 o
  -9   6   1     2874.51     3019.90    141.23 o
  -8   6   1       89.71      155.26     31.47 o
  -7   6   1     1118.96     1171.96     63.13 o
  -6   6   1      928.29     1116.42     59.35 o
  -5   6   1     3577.37     4060.57    155.63 o
  -4   6   1     9918.72     8990.24    400.21 o
  -3   6   1     1264.48     3636.13    181.49 o
  -2   6   1      293.55      519.29     46.77 o
  -1   6   1    17004.21    17866.46   1281.78 o
   0   6   1       24.26      112.64     16.12 o
   1   6   1     4521.97     5805.57    548.91 o
   2   6   1      356.97      686.81     70.85 o
   3   6   1    20312.03    18874.39   2146.60 o
   4   6   1     6413.53     7383.86    365.75 o
   5   6   1     4912.48     5365.21    283.01 o
   6   6   1      976.61     1797.62     80.23 o
   7   6   1      434.06      751.22     38.56 o
   8   6   1      335.54      311.26     29.61 o
   9   6   1      911.62     1018.48     46.82 o
  10   6   1     1348.62     1710.13     48.49 o
  11   6   1      205.15      240.05     43.57 o
  12   6   1      913.21      773.11     49.22 o
  13   6   1     1014.64     1115.77     68.36 o
  14   6   1     1564.16     1913.40    158.89 o
  15   6   1      404.63      349.08     38.56 o
 -15   7   1      106.65      204.83     38.18 o
 -14   7   1       18.39      -11.48     33.62 o
 -13   7   1      846.00      777.12     55.11 o
 -12   7   1      120.82      508.66     78.14 o
 -11   7   1      345.92      494.72     50.22 o
 -10   7   1      464.65      817.76     45.26 o
  -9   7   1    16688.51    17032.53    959.56 o
  -8   7   1       16.08      399.31     37.61 o
  -7   7   1     1549.81     1804.92     93.88 o
  -6   7   1      108.36      466.14     28.69 o
  -5   7   1    12022.15    10904.18    611.56 o
  -4   7   1     4332.70     3807.98    115.51 o
  -3   7   1    10725.17    11418.14    297.73 o
  -2   7   1     3745.28     3147.61    170.36 o
  -1   7   1    15511.63    14360.85    416.51 o
   0   7   1     2079.41     2355.25    200.69 o
   1   7   1    14018.07    14968.89   1317.58 o
   2   7   1      408.73     1081.78     85.62 o
   3   7   1    30029.66    28876.17   1729.52 o
   4   7   1      969.55     1612.11    117.91 o
   5   7   1     1975.16     3794.04    210.04 o
   6   7   1     3083.25     2862.79    163.01 o
   7   7   1     1471.52     1847.81    100.68 o
   8   7   1      719.55      869.96     99.70 o
   9   7   1     6857.95     8839.15    586.71 o
  10   7   1       29.97      264.41     39.92 o
  11   7   1        3.86       45.10     44.17 o
  12   7   1       34.64       33.45     50.56 o
  13   7   1      225.60      486.58     46.75 o
  14   7   1       18.31       34.06     42.81 o
  15   7   1       85.53       60.60     41.94 o
 -15   8   1      107.30      198.65     49.54 o
 -14   8   1      404.78      378.97     39.35 o
 -13   8   1     2149.90     2040.97    130.73 o
 -12   8   1       39.80       64.65     28.22 o
 -11   8   1     2053.60     2491.32     69.65 o
 -10   8   1     1524.08     1772.59    102.85 o
  -9   8   1     4093.11     4361.56    190.52 o
  -8   8   1     5737.32     5789.94    312.30 o
  -7   8   1     3289.90     3636.05    190.09 o
  -6   8   1     1491.39     1438.93     93.48 o
  -5   8   1     4321.61     6363.24    223.66 o
  -4   8   1    25479.39    25016.16   1435.54 o
  -3   8   1    22794.27    19369.84   1487.97 o
  -2   8   1      257.40      631.09     83.15 o
  -1   8   1    10724.47    14845.84    958.83 o
   0   8   1        0.59       52.25     24.96 o
   1   8   1    49601.40    45738.47   4097.02 o
   2   8   1     1873.12     1952.47    151.53 o
   3   8   1    11279.39    10676.44    709.48 o
   4   8   1    23107.97    25217.78   1177.87 o
   5   8   1    23626.99    22958.71   1874.37 o
   6   8   1      375.47      403.05     33.13 o
   7   8   1     7460.22     7089.15    372.53 o
   8   8   1     6133.35     6604.88    294.18 o
   9   8   1     5644.30     6364.95    404.91 o
  10   8   1     1060.40     1089.38     51.71 o
  11   8   1     5300.20     5828.57    334.95 o
  12   8   1      200.09      309.83     57.26 o
  13   8   1     1167.98     1390.72    101.14 o
  14   8   1      466.99      488.86     56.22 o
  15   8   1      460.61      383.33     56.79 o
 -14   9   1     1899.45     2168.37    147.49 o
 -13   9   1       87.99      162.84    102.77 o
 -12   9   1     4700.57     5607.99    174.32 o
 -11   9   1      173.01      624.19     50.40 o
 -10   9   1     6945.46     7387.95    220.69 o
  -9   9   1       77.59      241.08     29.51 o
  -8   9   1     7964.38     7519.06    243.59 o
  -7   9   1      531.82     1444.46     54.44 o
  -6   9   1     4007.42     3823.63    155.05 o
  -5   9   1       83.40      680.53     54.34 o
  -4   9   1      347.51      269.17     30.96 o
  -3   9   1     1125.87     1287.59     75.08 o
  -2   9   1     2897.78     2228.69    153.90 o
  -1   9   1     7126.83     7111.46    460.18 o
   0   9   1     4053.17     3905.89    277.65 o
   1   9   1     3384.48     4301.21    314.46 o
   2   9   1      161.44      474.68     43.97 o
   3   9   1      212.22      476.62     56.98 o
   4   9   1       82.56      203.40     32.76 o
   5   9   1     3574.04     3747.70    268.98 o
   6   9   1       15.40      804.59     69.40 o
   7   9   1     5993.47     6221.40    523.45 o
   8   9   1     7964.80     7086.63    306.35 o
   9   9   1     1271.98     1388.31    113.29 o
  10   9   1     2561.50     3142.59    214.89 o
  11   9   1     1818.69     2095.13     63.51 o
  12   9   1     5016.22     5463.57    197.34 o
  13   9   1       10.04       68.01     37.30 o
  14   9   1     1218.51     1230.96     97.88 o
 -14  10   1      683.39      624.09     61.83 o
 -13  10   1     1285.04      931.43     69.26 o
 -12  10   1     1587.60     1545.20     73.11 o
 -11  10   1      755.59      416.50     63.20 o
 -10  10   1      101.83      156.63     46.86 o
  -9  10   1     1298.73     1227.29     72.66 o
  -8  10   1      754.51      899.33     46.17 o
  -7  10   1     1142.97     1116.96     84.62 o
  -6  10   1     7275.68     7104.99    376.92 o
  -5  10   1       64.15      309.39     40.27 o
  -4  10   1      135.20      819.07     72.07 o
  -3  10   1       86.40     1578.46    150.26 o
  -2  10   1     9395.12     9433.87    356.70 o
  -1  10   1     6207.26     7931.79   1232.86 o
   0  10   1     2251.33     3759.38    406.73 o
   1  10   1      120.46     1528.37     86.39 o
   2  10   1     9683.24     8462.57    596.07 o
   3  10   1     9949.14     9465.61    750.97 o
   4  10   1     3323.23     3725.36    212.87 o
   5  10   1       76.63      350.59     41.36 o
   6  10   1     7594.29     7815.52    697.09 o
   7  10   1     4555.48     3722.81    218.43 o
   8  10   1     1723.32     1742.90    149.10 o
   9  10   1     3161.44     3073.86    145.95 o
  10  10   1      477.69      626.45     39.55 o
  11  10   1      358.94      269.58     38.40 o
  12  10   1     1084.47     1174.78     69.64 o
  13  10   1     2479.01     2126.71     74.17 o
  14  10   1      254.43      328.12     47.23 o
 -13  11   1       30.81       71.38     51.60 o
 -12  11   1       65.32      153.25     41.90 o
 -11  11   1     1154.32     1035.42     96.84 o
 -10  11   1     2649.98     2234.25     86.34 o
  -9  11   1      201.70      358.93     43.13 o
  -8  11   1     2348.94     2535.79    190.87 o
  -7  11   1     6383.44     6149.01    217.35 o
  -6  11   1     2368.69     2348.68     91.81 o
  -5  11   1      741.10     1286.44     57.50 o
  -4  11   1       20.78      855.76     42.48 o
  -3  11   1     2961.27     2941.44    214.17 o
  -2  11   1       85.84       41.43     33.70 o
  -1  11   1     8965.90     9276.43    469.48 o
   0  11   1     4932.14     4949.90    186.34 o
   1  11   1    10874.76    10842.24    795.74 o
   2  11   1       93.56      130.62     29.84 o
   3  11   1      501.30      832.22     46.68 o
   4  11   1     5667.59     5450.49    389.11 o
   5  11   1     5383.50     4770.08    263.11 o
   6  11   1     1174.39     1301.56     55.11 o
   7  11   1     2303.30     2736.28    168.71 o
   8  11   1      261.22      962.11     71.68 o
   9  11   1      331.15      319.17     74.05 o
  10  11   1     1765.33     2017.93    160.75 o
  11  11   1      574.00      575.31     87.39 o
  12  11   1      142.15      201.03     34.87 o
  13  11   1        5.51       53.89     49.21 o
 -12  12   1       39.44       59.81     52.11 o
 -11  12   1     2106.05     2032.90    149.33 o
 -10  12   1       29.30      115.72     41.55 o
  -9  12   1      197.19      171.22     42.39 o
  -8  12   1      531.76      571.16     73.68 o
  -7  12   1     1968.32     1735.29     62.70 o
  -6  12   1       84.20      381.46     64.55 o
  -5  12   1       33.31      403.42     47.06 o
  -4  12   1      879.79      973.67     88.68 o
  -3  12   1    12624.10    12152.45    439.97 o
  -2  12   1     1150.69     2100.63    257.55 o
  -1  12   1     3112.59     4341.64    147.67 o
   0  12   1      417.58      685.17     86.89 o
   1  12   1     8602.14     9386.20    519.28 o
   2  12   1     4211.89     4780.85    516.13 o
   3  12   1     9589.01     9754.40    801.29 o
   4  12   1     2326.88     2361.05    172.68 o
   5  12   1      750.91     1314.25     94.91 o
   6  12   1      703.37      732.62     71.12 o
   7  12   1     2735.27     2650.18    256.90 o
   8  12   1       91.12      249.12     47.98 o
   9  12   1       86.18       86.13     42.54 o
  10  12   1      156.55      217.60     42.92 o
  11  12   1     1357.98     1259.37     90.30 o
  12  12   1      493.84      383.53     64.28 o
 -12  13   1        8.04      -48.02    126.46 o
 -11  13   1      166.22      149.29     37.49 o
 -10  13   1      120.53      332.01     42.82 o
  -9  13   1      972.91      859.18     48.62 o
  -8  13   1     1218.42     1572.77     74.57 o
  -7  13   1      954.15      914.67     45.02 o
  -6  13   1     1959.63     2210.94    197.94 o
  -5  13   1     1572.46     1581.28     66.08 o
  -4  13   1       23.36      127.33     36.06 o
  -3  13   1     1117.62     1283.58    119.33 o
  -2  13   1     5931.99     6170.89    319.98 o
  -1  13   1        1.31       91.93     32.66 o
   0  13   1      290.33      245.83     33.32 o
   1  13   1      477.25      467.14     31.00 o
   2  13   1     1143.50     2087.90    165.67 o
   3  13   1     1394.79     1494.16     99.06 o
   4  13   1      319.58      465.46     54.52 o
   5  13   1     3068.30     3349.86    186.16 o
   6  13   1      517.13      936.01     69.20 o
   7  13   1      213.69      360.72     42.49 o
   8  13   1     2806.55     2738.13    146.44 o
   9  13   1     1128.97     1159.32     93.66 o
  10  13   1     2234.82     1919.28    108.22 o
  11  13   1       14.28      -40.62     40.62 o
  12  13   1       26.69       11.24     47.32 o
 -11  14   1        9.64      -53.31     53.31 o
 -10  14   1      790.37      669.46     47.51 o
  -9  14   1     1814.61     1703.36     73.23 o
  -8  14   1     1250.74     1070.63     80.24 o
  -7  14   1     3501.61     3277.03    124.70 o
  -6  14   1      272.61      348.11     36.78 o
  -5  14   1      236.21      363.57     36.32 o
  -4  14   1     4678.77     4194.24    417.47 o
  -3  14   1     6554.23     7432.82    243.00 o
  -2  14   1       17.92      301.75     45.69 o
  -1  14   1     2975.34     3579.31    232.99 o
   0  14   1     1954.61     3421.95    411.74 o
   1  14   1     2422.45     2955.85    216.69 o
   2  14   1     1509.98     1533.11     90.09 o
   3  14   1    10007.99    10235.23    770.32 o
   4  14   1      237.71      968.03     48.92 o
   5  14   1      897.87      928.44     92.82 o
   6  14   1      544.62      495.12     58.82 o
   7  14   1     5563.48     4855.12    208.94 o
   8  14   1      685.75      683.22     48.35 o
   9  14   1     2365.67     2223.85     79.15 o
  10  14   1      183.97      182.58     49.51 o
  11  14   1       35.45      -20.42     50.80 o
 -10  15   1        6.48      144.69    234.94 o
  -9  15   1       45.54       90.58     43.75 o
  -8  15   1     6032.59     5590.95    327.36 o
  -7  15   1       17.97       92.15     36.43 o
  -6  15   1      235.97      296.18     50.53 o
  -5  15   1      286.06      252.06     52.71 o
  -4  15   1       78.62      435.83     64.24 o
  -3  15   1       12.44       31.26     37.46 o
  -2  15   1       81.17       89.75     40.30 o
  -1  15   1       27.78      115.05     27.70 o
   0  15   1     4269.62     5119.54    350.56 o
   1  15   1      286.04      295.43     37.37 o
   2  15   1      316.07      353.63     29.70 o
   3  15   1       51.41       36.25     39.40 o
   4  15   1     1651.64     1769.99    132.26 o
   5  15   1       20.35      161.94     38.20 o
   6  15   1      117.53       70.39     36.69 o
   7  15   1      133.80       59.89     39.85 o
   8  15   1     1297.80     1373.47     61.10 o
   9  15   1       55.55      133.63     43.97 o
  10  15   1      138.59       18.22     48.69 o
  -9  16   1      215.41      122.24     54.56 o
  -8  16   1      432.21      309.66     54.80 o
  -7  16   1      693.10      527.43     39.73 o
  -6  16   1      180.79      193.21     45.57 o
  -5  16   1      665.92      567.14     51.56 o
  -4  16   1      744.17      614.35     80.40 o
  -3  16   1      909.23     1170.05     82.58 o
  -2  16   1     1272.22     2068.10    270.41 o
  -1  16   1       71.98       10.26     37.14 o
   0  16   1       66.61      168.35     31.20 o
   1  16   1       41.54       62.59     32.66 o
   2  16   1      640.34     1468.69    138.72 o
   3  16   1     2600.18     2380.50    209.55 o
   4  16   1      283.61      304.49     37.01 o
   5  16   1      256.14      261.16     52.15 o
   6  16   1     1259.77     1150.32     70.03 o
   7  16   1     1306.43      838.59     58.58 o
   8  16   1      761.76      582.42     47.71 o
   9  16   1      627.24      299.32     64.96 o
  -7  17   1      374.72      288.46     68.93 o
  -6  17   1       32.40      254.67     51.04 o
  -5  17   1      771.59      754.14     66.51 o
  -4  17   1       78.90       34.43     54.52 o
  -3  17   1     1168.47     1275.76    170.58 o
  -2  17   1      633.25      592.21     46.41 o
  -1  17   1      131.19      150.57     41.08 o
   0  17   1      276.67      369.54     37.15 o
   1  17   1      115.69      124.45     27.59 o
   2  17   1       86.67      163.01     44.64 o
   3  17   1      505.55      668.26     80.15 o
   4  17   1       15.34       -5.43     32.40 o
   5  17   1     1802.68     1479.73    115.52 o
   6  17   1     1195.66     1181.68     55.27 o
   7  17   1      114.59      -27.32     52.56 o
  -5  18   1       25.16       10.50     57.88 o
  -4  18   1       14.23      212.36     69.38 o
  -3  18   1     4294.44     4620.73    517.00 o
  -2  18   1       48.55      -44.72     52.74 o
  -1  18   1      862.78     1219.76     79.47 o
   0  18   1      525.24      883.55     78.77 o
   1  18   1     2823.48     2947.85    166.80 o
   2  18   1       52.30       87.85     35.48 o
   3  18   1     3285.34     4207.03    143.79 o
   4  18   1     1219.85     1130.88    101.40 o
   5  18   1      182.15      217.04     45.02 o
  -1  19   1      249.57      243.92     58.56 o
   0  19   1        3.99      -97.38    141.60 o
   1  19   1      556.68      438.23    108.22 o
 -16   0   2      553.20      540.19     92.77 o
 -14   0   2     6020.79     8551.57   1741.78 o
 -12   0   2      104.06      254.55     70.62 o
 -10   0   2      357.13      899.68    126.23 o
  -8   0   2     9818.63     9239.90    244.65 o
  -6   0   2    16067.72    14984.70   2109.73 o
  -4   0   2    19416.27    15114.76   2310.95 o
  -2   0   2   100126.93   101340.58   1884.94 o
   2   0   2   106879.13   116769.59  10475.49 o
   4   0   2       68.37     3948.55    410.06 o
   6   0   2    20156.91    20765.79   3136.20 o
   8   0   2      977.98     2463.88     94.01 o
  10   0   2      439.06      285.27     75.34 o
  12   0   2      245.21      314.39     45.38 o
  14   0   2     6133.21     5781.68    279.59 o
  16   0   2      443.03      633.91    127.46 o
 -16   1   2      370.99      345.03     62.32 o
 -15   1   2      100.96       98.45     56.38 o
 -14   1   2        0.98       11.67     58.02 o
 -13   1   2     3180.97     4288.79    409.11 o
 -12   1   2     4846.54     5514.84    292.19 o
 -11   1   2      140.01      341.03     56.84 o
 -10   1   2    17929.45    18470.01    882.13 o
  -9   1   2     1809.98     2225.97    121.05 o
  -8   1   2    19733.93    20161.01    361.14 o
  -7   1   2     2697.31     3681.48     84.29 o
  -6   1   2    63814.38    62145.67   1005.68 o
  -5   1   2    43312.09    38708.41   1556.28 o
  -4   1   2    45617.93    40536.85    886.06 o
  -3   1   2     2211.77     2307.51     88.71 o
  -2   1   2    17927.41    14311.81    200.52 o
  -1   1   2    28783.25    22233.29   1253.55 o
   0   1   2       13.93      290.03     22.30 o
   1   1   2    18304.53    21381.38   2664.35 o
   2   1   2    21769.19    22001.63   1167.00 o
   3   1   2     1749.01     2595.07     62.38 o
   4   1   2    47098.70    53499.78   2160.65 o
   5   1   2    19814.15    27090.67    820.04 o
   6   1   2    64977.39    68163.95   6998.73 o
   7   1   2    15757.52    15337.40   1151.73 o
   8   1   2    20762.61    20484.70    546.23 o
   9   1   2       50.87      711.38     61.45 o
  10   1   2    15412.67    14541.09    542.15 o
  11   1   2       94.15      420.18     62.80 o
  12   1   2     4389.60     4033.15    127.57 o
  13   1   2     4830.41     5242.63    228.94 o
  14   1   2       39.66       84.56     43.41 o
  15   1   2       56.53      101.83     45.72 o
  16   1   2      303.55      222.72     56.60 o
 -16   2   2       44.29       75.04     56.19 o
 -15   2   2      536.61      679.98     67.18 o
 -14   2   2      559.25      827.95    141.41 o
 -13   2   2       22.41       58.10     59.85 o
 -12   2   2     5884.26     8389.73    332.84 o
 -11   2   2     1944.22     2617.28    139.98 o
 -10   2   2     1737.77     2096.55    118.63 o
  -9   2   2     4752.13     5188.47    123.90 o
  -8   2   2    21409.22    20677.57    757.56 o
  -7   2   2     1202.52     1102.96     79.79 o
  -6   2   2    30894.30    25930.17   1486.27 o
  -5   2   2     2687.72     2107.22     79.78 o
  -4   2   2     1385.68     1425.03     31.82 o
  -3   2   2    35692.19    29831.44    514.73 o
  -2   2   2   395855.78   529604.06  16456.34 o
  -1   2   2    21857.85    16858.47   1336.29 o
   0   2   2    10516.58     9563.33    604.86 o
   1   2   2    24887.13    22380.05   1030.70 o
   2   2   2   337309.19   354120.03  11224.94 o
   3   2   2    25200.07    29761.73   2582.45 o
   4   2   2     2254.95     1645.79    148.57 o
   5   2   2     1477.77     1576.98     55.93 o
   6   2   2    10155.71    12580.18    423.24 o
   7   2   2      147.30      455.98     46.76 o
   8   2   2    11868.33    13523.50    445.45 o
   9   2   2     4708.50     4561.08    202.94 o
  10   2   2     4764.06     5667.06    150.70 o
  11   2   2     2761.82     2908.22    122.94 o
  12   2   2     5564.21     5662.85    205.65 o
  13   2   2       20.91       41.35     28.44 o
  14   2   2      703.98      707.56     45.53 o
  15   2   2      667.98      580.65     71.46 o
  16   2   2       85.21       60.04     68.04 o
 -16   3   2       30.70       93.75     67.83 o
 -15   3   2      836.90      687.76    109.50 o
 -14   3   2       19.98       36.27     49.76 o
 -13   3   2      939.17      937.59     51.93 o
 -12   3   2      269.11      346.84     29.75 o
 -11   3   2     5078.54     5902.00    165.12 o
 -10   3   2     3817.71     3948.48    220.57 o
  -9   3   2     5146.43     5655.63    362.69 o
  -8   3   2    21994.72    22582.28    726.63 o
  -7   3   2      247.01      905.90     55.94 o
  -6   3   2    47884.57    44469.00   1332.38 o
  -5   3   2    17412.46    15321.57    703.43 o
  -4   3   2    45318.54    43760.73   1543.39 o
  -3   3   2    22755.40    21133.23    604.46 o
  -2   3   2    14065.61    13053.26    423.15 o
  -1   3   2    51265.95    47460.86   1912.24 o
   0   3   2     1287.55      851.50     95.12 o
   1   3   2    93481.87    97436.27   8232.06 o
   2   3   2    28163.59    26051.33   2049.67 o
   3   3   2    33418.45    34758.04   2452.20 o
   4   3   2    65027.80    64051.70   4242.67 o
   5   3   2    48592.66    42069.37   2498.78 o
   6   3   2    53510.43    48465.38   3159.47 o
   7   3   2     4889.70     5107.47    147.75 o
   8   3   2    22675.52    23899.14    645.28 o
   9   3   2    12034.10    11903.37    247.71 o
  10   3   2     3918.70     3314.04     90.51 o
  11   3   2     2228.32     2387.04     84.92 o
  12   3   2      173.40      199.46     46.90 o
  13   3   2     1330.16     1302.17    103.38 o
  14   3   2       54.34      102.68     26.31 o
  15   3   2      396.76      247.03     57.99 o
  16   3   2       91.62       19.65     62.76 o
 -16   4   2      988.44      766.89    111.78 o
 -15   4   2     2968.19     3526.11    474.34 o
 -14   4   2     1060.42     1039.98     53.97 o
 -13   4   2      466.92      539.58     50.30 o
 -12   4   2      117.82      268.40     37.46 o
 -11   4   2       63.01      230.73     74.68 o
 -10   4   2      187.29      301.51     53.35 o
  -9   4   2      554.07      489.42     40.98 o
  -8   4   2    10681.70    10275.47    271.67 o
  -7   4   2     8043.38     7316.40    276.24 o
  -6   4   2      425.80      543.78     53.65 o
  -5   4   2      207.92      412.42     47.98 o
  -4   4   2    56116.68    44417.61    676.56 o
  -3   4   2    28578.45    26892.56    647.76 o
  -2   4   2      718.02      919.79     51.45 o
  -1   4   2    33476.61    31283.46   1757.30 o
   0   4   2   108881.07   121441.14   8377.85 o
   1   4   2    21864.48    26180.04   2193.11 o
   2   4   2      285.50      535.95     59.46 o
   3   4   2    33621.13    36423.15   3001.18 o
   4   4   2    22518.17    29857.15   1849.88 o
   5   4   2      143.86      492.02     67.52 o
   6   4   2     1008.87     1633.61    102.72 o
   7   4   2     5597.66     6043.50    232.29 o
   8   4   2     2785.96     4080.95    213.28 o
   9   4   2       48.86      181.91     64.85 o
  10   4   2       76.73      355.55     37.44 o
  11   4   2      341.49      420.91     39.27 o
  12   4   2      451.91      681.52     49.62 o
  13   4   2      542.22      578.39     34.36 o
  14   4   2      827.37      740.07     35.10 o
  15   4   2     3041.40     3209.71    249.91 o
  16   4   2      811.22      673.15     75.19 o
 -16   5   2       64.79       89.41     71.08 o
 -15   5   2       13.89        8.18     26.48 o
 -14   5   2     2178.17     2294.86    159.59 o
 -13   5   2      278.92      417.59     62.56 o
 -12   5   2     2462.88     2747.79     74.18 o
 -11   5   2     1669.47     1765.91    168.89 o
 -10   5   2     3619.78     3842.05    186.16 o
  -9   5   2    10481.52    11698.27    418.39 o
  -8   5   2     8870.07     7747.77    245.79 o
  -7   5   2     7042.12     7774.40    386.31 o
  -6   5   2      168.02      396.01     39.51 o
  -5   5   2   108591.57    97707.79   4636.85 o
  -4   5   2     5866.97     5118.49    124.50 o
  -3   5   2     1128.71     1514.63    171.92 o
  -2   5   2      190.93      182.40     13.94 o
  -1   5   2    47528.57    36543.50   1943.87 o
   0   5   2      754.84      521.13     44.71 o
   1   5   2    42651.79    44171.63   3564.18 o
   2   5   2      345.78      470.34     48.81 o
   3   5   2     2943.56     3920.48    474.22 o
   4   5   2     3137.28     3794.10    181.19 o
   5   5   2    66906.89    74094.02   4146.76 o
   6   5   2      298.19      469.84     38.93 o
   7   5   2    19641.81    20884.91   1100.52 o
   8   5   2     9476.72     8983.21    319.04 o
   9   5   2     3677.54     4909.35    158.15 o
  10   5   2     3508.04     3559.92    111.02 o
  11   5   2     2914.57     3370.41    125.08 o
  12   5   2     2810.35     2692.16     85.39 o
  13   5   2     1013.78     1064.94     43.54 o
  14   5   2     2336.32     2078.69     73.46 o
  15   5   2       30.30       62.66     35.30 o
 -15   6   2       41.41       68.56     33.65 o
 -14   6   2      452.71      456.41     79.86 o
 -13   6   2     1370.53     1446.01    117.95 o
 -12   6   2     3239.80     3699.87    444.29 o
 -11   6   2     5428.08     6768.99    549.64 o
 -10   6   2      152.41      578.88     50.24 o
  -9   6   2     4560.35     4697.16    139.31 o
  -8   6   2     1673.91     2137.99     72.64 o
  -7   6   2      964.67     1070.37     33.29 o
  -6   6   2      649.79      883.97     54.06 o
  -5   6   2     6660.42     6123.77    137.17 o
  -4   6   2    17539.52    16731.85    526.11 o
  -3   6   2    69659.66    54703.02   3149.47 o
  -2   6   2     1071.93     1932.04     66.88 o
  -1   6   2    61777.55    55637.70   1897.04 o
   0   6   2    51779.59    47527.80   3119.44 o
   1   6   2    77686.39    81123.05   7733.72 o
   2   6   2     3496.52     4391.75    525.35 o
   3   6   2    45181.08    49161.03   4316.16 o
   4   6   2    37586.11    34925.02   2064.78 o
   5   6   2     6855.37     7328.49    503.77 o
   6   6   2      219.74      588.87     72.33 o
   7   6   2     3202.48     2871.88    210.24 o
   8   6   2       68.68      565.30     50.89 o
   9   6   2     5327.72     5270.20    210.14 o
  10   6   2       46.62      359.61     81.10 o
  11   6   2     7167.54     8145.92    267.89 o
  12   6   2     2732.65     2581.27     95.03 o
  13   6   2     1535.28     1228.85     52.00 o
  14   6   2      450.65      360.66     43.93 o
  15   6   2       84.37        5.02     61.71 o
 -15   7   2      277.57      338.73     41.10 o
 -14   7   2      192.34      152.50     64.66 o
 -13   7   2     1388.86     1665.91    133.30 o
 -12   7   2      449.31      592.32     48.83 o
 -11   7   2     1218.76     1207.38     75.82 o
 -10   7   2      249.31      245.13     30.24 o
  -9   7   2    10140.21    12149.63    474.58 o
  -8   7   2     5507.68     5054.56    105.37 o
  -7   7   2    14292.32    12724.97    385.28 o
  -6   7   2     2029.57     1648.99     65.53 o
  -5   7   2     9477.26    11528.50    521.43 o
  -4   7   2    22345.20    17832.73    467.42 o
  -3   7   2    23251.23    16912.90    743.20 o
  -2   7   2     1444.84     1281.83     58.04 o
  -1   7   2     1568.49     2288.03    109.56 o
   0   7   2        6.39       19.24     20.90 o
   1   7   2        2.39      926.32     95.95 o
   2   7   2      251.37      512.80     75.55 o
   3   7   2    14006.70    15311.07   1167.19 o
   4   7   2    21093.33    19958.23   1135.93 o
   5   7   2    30220.91    30862.37   1566.60 o
   6   7   2     1267.03     1347.64    106.85 o
   7   7   2     6232.78     6545.45    283.95 o
   8   7   2     4503.00     4768.74    108.08 o
   9   7   2    18127.47    22004.04    853.22 o
  10   7   2       80.50      173.65     42.69 o
  11   7   2      246.83      309.01     60.66 o
  12   7   2      841.46      854.23     49.08 o
  13   7   2     1956.07     2269.00    148.52 o
  14   7   2       52.05       39.12     48.52 o
  15   7   2      501.67      605.58     87.75 o
 -15   8   2      537.32      576.44     51.37 o
 -14   8   2       37.37       40.33     35.85 o
 -13   8   2      891.48     1095.47    104.40 o
 -12   8   2      149.58      259.60     33.34 o
 -11   8   2      392.85      453.11     40.24 o
 -10   8   2      565.76      792.03     54.81 o
  -9   8   2     3812.21     3589.90    137.40 o
  -8   8   2     4431.87     5091.52    196.97 o
  -7   8   2      291.85      237.16     38.88 o
  -6   8   2    14495.07    13226.51    354.02 o
  -5   8   2    22488.21    19456.05    690.63 o
  -4   8   2    27529.78    24348.23   1041.13 o
  -3   8   2     2890.16     3091.46    101.04 o
  -2   8   2    35461.46    29331.54   2214.59 o
  -1   8   2    20437.93    18479.67    867.55 o
   0   8   2    59602.45    57679.99   3820.07 o
   1   8   2     9614.74    10848.38    726.13 o
   2   8   2    21490.98    21645.40   1738.56 o
   3   8   2     6776.69     6522.46    764.34 o
   4   8   2    19338.62    20324.64   1295.83 o
   5   8   2    14810.41    17007.15    981.28 o
   6   8   2     4263.78     6419.70    401.78 o
   7   8   2      457.64      486.91     39.62 o
   8   8   2     2716.32     3366.49    167.20 o
   9   8   2     2370.39     2417.51     81.05 o
  10   8   2        6.31      244.90     75.45 o
  11   8   2      166.12      176.63     50.75 o
  12   8   2      216.02      204.53     39.40 o
  13   8   2     1243.09     1327.62     98.06 o
  14   8   2       13.45       28.79     44.84 o
 -14   9   2      860.23      995.04     63.35 o
 -13   9   2     1766.80     1982.49    124.37 o
 -12   9   2      241.19      222.00     37.45 o
 -11   9   2     1167.07     1161.52     95.25 o
 -10   9   2      126.98      202.51     76.77 o
  -9   9   2     5515.13     6081.18    292.51 o
  -8   9   2     2016.86     2117.61     59.31 o
  -7   9   2    11862.76    11570.81    503.30 o
  -6   9   2     2803.14     2758.88    111.87 o
  -5   9   2      754.06      668.86     39.00 o
  -4   9   2     6228.23     5862.81    240.52 o
  -3   9   2    31698.08    30593.41    513.38 o
  -2   9   2     1965.96     1879.92    122.45 o
  -1   9   2    13969.29    13363.59    642.45 o
   0   9   2      658.67      722.63     65.50 o
   1   9   2    15314.93    15154.49   1276.82 o
   2   9   2     1810.22     2110.51    230.04 o
   3   9   2    45973.15    42229.23   2681.48 o
   4   9   2    10785.77    10598.04    795.85 o
   5   9   2      468.55      943.45    112.71 o
   6   9   2     2985.91     3184.04    204.67 o
   7   9   2    21457.75    21137.61   1245.03 o
   8   9   2     1387.09     2190.75     68.47 o
   9   9   2     2787.41     3328.33    104.43 o
  10   9   2      122.50      194.18     42.08 o
  11   9   2     2350.96     2215.01    131.92 o
  12   9   2      671.71      526.53     46.15 o
  13   9   2     1219.84     1221.00     69.93 o
  14   9   2      926.44      911.05     60.63 o
 -14  10   2        1.14      -27.75     77.75 o
 -13  10   2      747.83      755.54    149.60 o
 -12  10   2      612.14      875.52     91.55 o
 -11  10   2     1660.45     1927.48    149.97 o
 -10  10   2     1248.34     1169.21     86.35 o
  -9  10   2      817.16      931.73     47.57 o
  -8  10   2       65.17      485.32     53.31 o
  -7  10   2     2158.09     2097.83     85.05 o
  -6  10   2     4607.56     3979.20    140.19 o
  -5  10   2     3425.61     3255.92     74.40 o
  -4  10   2    12620.12    10736.17    278.16 o
  -3  10   2     6799.06     6100.24    277.45 o
  -2  10   2      508.32     1206.67     87.39 o
  -1  10   2    25804.22    25778.94    705.43 o
   0  10   2    24757.36    24813.36   1784.17 o
   1  10   2    40037.08    38596.21   2453.58 o
   2  10   2      127.96     1188.12    108.04 o
   3  10   2     3436.53     3687.29    183.77 o
   4  10   2     3979.10     5351.25    190.77 o
   5  10   2     7172.10     7442.35    296.23 o
   6  10   2     2000.40     2157.09    106.10 o
   7  10   2     3092.02     3340.05    161.71 o
   8  10   2     1577.33     2176.60    119.27 o
   9  10   2      492.84      529.21     50.28 o
  10  10   2      978.40      753.47     43.13 o
  11  10   2     1908.41     2121.30     74.44 o
  12  10   2     1011.30     1408.74     92.86 o
  13  10   2      727.18      751.20     49.65 o
  14  10   2        8.21      111.26     53.44 o
 -13  11   2       26.46      105.95     54.78 o
 -12  11   2      803.46      775.16     87.51 o
 -11  11   2       53.22       50.28     44.32 o
 -10  11   2      121.02       71.66     50.24 o
  -9  11   2     1526.55     1538.39    151.54 o
  -8  11   2     1487.49     1871.45     79.09 o
  -7  11   2    15596.64    15347.57    558.21 o
  -6  11   2     1217.11     1163.42     53.75 o
  -5  11   2     2667.30     3186.50    127.61 o
  -4  11   2     2081.98     2146.69    128.86 o
  -3  11   2    29113.71    24993.31    793.13 o
  -2  11   2     2540.02     2238.81    127.23 o
  -1  11   2     1707.84     1743.83     86.19 o
   0  11   2        1.19       20.73     29.91 o
   1  11   2     2534.81     2384.10    198.55 o
   2  11   2      520.40      783.84     61.92 o
   3  11   2    17828.70    19364.50   1137.48 o
   4  11   2     2253.15     2200.15     71.13 o
   5  11   2     6821.65     6794.09    329.40 o
   6  11   2      865.55     1008.90     54.58 o
   7  11   2     7948.12    10144.14    192.82 o
   8  11   2     2097.78     2411.81     93.28 o
   9  11   2     3440.04     3531.82    108.08 o
  10  11   2      118.82      182.89     42.49 o
  11  11   2       74.17      107.34     35.16 o
  12  11   2      835.93      808.40     57.27 o
  13  11   2      155.57      161.44     55.17 o
 -12  12   2     1669.70     1947.75    228.09 o
 -11  12   2       19.98       81.25     36.43 o
 -10  12   2     2020.12     1974.66     77.69 o
  -9  12   2       36.05       17.51     52.60 o
  -8  12   2        0.03       33.86     30.61 o
  -7  12   2      774.48      866.65     83.03 o
  -6  12   2      812.47      903.57     85.93 o
  -5  12   2     1031.74     1188.37     98.73 o
  -4  12   2     2342.27     2434.41    118.50 o
  -3  12   2      837.55     1193.66     68.84 o
  -2  12   2       54.70      207.25     45.50 o
  -1  12   2     1717.11     1677.21    107.46 o
   0  12   2     5964.29     6348.27    290.24 o
   1  12   2       62.81      321.90     25.23 o
   2  12   2      654.86      862.82     88.91 o
   3  12   2     3492.49     3154.31    275.03 o
   4  12   2     3969.27     4042.46    203.91 o
   5  12   2      266.48      370.68     43.82 o
   6  12   2       35.97      246.36     56.73 o
   7  12   2     2525.74     2465.82    140.41 o
   8  12   2      132.21      267.30     56.07 o
   9  12   2       30.22       83.96     50.54 o
  10  12   2      960.72     1088.82     61.79 o
  11  12   2      108.00      233.00     56.82 o
  12  12   2     1504.73     1516.11    171.23 o
 -12  13   2        5.78      -76.99     76.99 o
 -11  13   2     3045.66     3343.83    191.20 o
 -10  13   2       13.55       90.29     36.00 o
  -9  13   2      109.39       65.72     35.30 o
  -8  13   2     3518.25     2931.19     77.87 o
  -7  13   2      199.58      425.78    102.17 o
  -6  13   2      341.99      494.83     40.14 o
  -5  13   2       57.89      261.70     27.62 o
  -4  13   2     5576.71     5814.52    177.52 o
  -3  13   2      932.53      791.03     58.61 o
  -2  13   2      165.69      224.20     37.29 o
  -1  13   2      593.47      624.87     70.08 o
   0  13   2      115.42      130.27     26.79 o
   1  13   2        6.27      138.99     27.65 o
   2  13   2       29.17       41.15     33.68 o
   3  13   2      266.38      420.19     32.82 o
   4  13   2     7218.53     7460.92    456.40 o
   5  13   2      988.84     1319.57     89.34 o
   6  13   2      748.61      555.01     45.71 o
   7  13   2     1289.35     1474.09     92.39 o
   8  13   2     2536.38     2808.48    131.23 o
   9  13   2       18.27       55.95     42.42 o
  10  13   2       55.42      -41.46     44.06 o
  11  13   2     4450.98     5066.83    211.21 o
  12  13   2        4.66      -48.27     48.27 o
 -11  14   2       24.16      -52.72     52.72 o
 -10  14   2     2810.00     3204.35    186.23 o
  -9  14   2      913.92      901.86     61.37 o
  -8  14   2       52.06      123.38     34.04 o
  -7  14   2     1264.55     1419.51     98.08 o
  -6  14   2     3226.99     3175.89     97.79 o
  -5  14   2      921.35      852.29     57.65 o
  -4  14   2    11663.74    11621.92   1247.95 o
  -3  14   2     3365.10     3548.69    378.37 o
  -2  14   2        1.38      147.93     50.91 o
  -1  14   2        0.84      299.82     45.26 o
   0  14   2    29721.37    33057.58   2235.84 o
   1  14   2     1386.53     1545.03    118.18 o
   2  14   2      225.09      321.07     45.46 o
   3  14   2     1652.03     2078.19    110.62 o
   4  14   2     8351.76     9471.72    674.07 o
   5  14   2       44.43      239.84     33.82 o
   6  14   2     1124.86     1368.04     82.73 o
   7  14   2      914.73      686.87     48.87 o
   8  14   2      428.95      409.88     59.08 o
   9  14   2      318.71      416.42    100.34 o
  10  14   2     2203.16     2249.57    162.34 o
  11  14   2       24.12       54.53     51.28 o
 -10  15   2      564.94      508.67     62.75 o
  -9  15   2        1.76       13.15     51.83 o
  -8  15   2      212.73      309.24     81.65 o
  -7  15   2      721.95      819.30     58.66 o
  -6  15   2     1471.54     1532.29    150.39 o
  -5  15   2     4164.79     4403.68    125.45 o
  -4  15   2      502.41      487.05     70.76 o
  -3  15   2       22.62      -23.51     50.74 o
  -2  15   2      711.08      689.39     56.34 o
  -1  15   2     5770.08     6889.69    481.44 o
   0  15   2       19.53      174.62     32.94 o
   1  15   2     5690.08     6738.12    381.71 o
   2  15   2      900.59     1030.20     43.16 o
   3  15   2      448.54      547.55     22.63 o
   4  15   2      201.17      324.24     41.12 o
   5  15   2     5735.25     6088.08    373.01 o
   6  15   2     1491.23     1548.12     66.30 o
   7  15   2      108.60      203.92     39.56 o
   8  15   2      354.22      226.96     41.32 o
   9  15   2       65.92      110.24     50.23 o
  10  15   2      377.86      456.36     46.49 o
  -9  16   2      193.40      202.09     54.48 o
  -8  16   2      155.49      228.36     57.68 o
  -7  16   2      167.53      263.36     64.06 o
  -6  16   2     1826.02     1571.88     82.22 o
  -5  16   2      266.49      174.39     56.13 o
  -4  16   2      230.45      281.26     68.44 o
  -3  16   2       50.47      176.55     49.17 o
  -2  16   2     2143.50     2253.07     92.60 o
  -1  16   2      532.34      585.88     85.68 o
   0  16   2      820.40      935.84    115.09 o
   1  16   2       41.03      244.19     49.41 o
   2  16   2     1742.54     2005.31     88.23 o
   3  16   2     1069.37     1236.54    116.60 o
   4  16   2       17.59      107.17     28.95 o
   5  16   2      628.83      693.88     64.72 o
   6  16   2      949.28      662.38     45.48 o
   7  16   2      687.41      528.31     68.00 o
   8  16   2      536.86      579.21     75.95 o
  -7  17   2      217.00      200.33     58.82 o
  -6  17   2     1087.32     1126.09     72.51 o
  -5  17   2      168.07      128.08     54.25 o
  -4  17   2      309.73      266.61     55.00 o
  -3  17   2     1982.63     2018.57    108.85 o
  -2  17   2      400.88      423.98     57.81 o
  -1  17   2      438.01      510.03     73.26 o
   0  17   2        0.97      -57.37     57.37 o
   1  17   2       96.90      114.30     58.98 o
   2  17   2       74.03      155.29     27.53 o
   3  17   2     1584.90     1677.55     91.24 o
   4  17   2      363.68      306.48     45.05 o
   5  17   2      714.63      591.22     70.00 o
   6  17   2     1031.34      821.33     54.53 o
   7  17   2       19.96      -49.49     58.35 o
  -5  18   2       13.92       49.11     62.87 o
  -4  18   2      241.87      177.54     56.13 o
  -3  18   2       45.94       87.71     55.99 o
  -2  18   2     1864.40     2161.48    283.32 o
  -1  18   2      829.98      717.14    117.43 o
   0  18   2      867.46     1193.36    172.78 o
   1  18   2       67.44      151.74     27.03 o
   2  18   2     2714.20     3273.27    373.12 o
   3  18   2      711.28      706.79     99.66 o
   4  18   2       86.09       74.92     34.72 o
   5  18   2      287.55      233.40     45.73 o
  -1  19   2        4.96      128.98     60.85 o
   0  19   2       53.28       30.00     59.05 o
   1  19   2        0.17      115.52    103.71 o
 -15   0   3      275.84      166.84     83.90 o
 -13   0   3    20219.86    21669.92   1006.29 o
 -11   0   3     2270.75     2626.40    407.34 o
  -9   0   3    27693.03    30533.98   1715.96 o
  -7   0   3    54635.14    51449.80   1712.65 o
  -5   0   3    15782.38    12794.05    319.87 o
  -3   0   3   139784.33   131120.31   9755.76 o
  -1   0   3    75269.34    70484.01   5328.64 o
   1   0   3    73854.80    83910.68   4646.70 o
   3   0   3   106087.33   117495.16   2100.05 o
   5   0   3    16482.63    15874.42    417.96 o
   7   0   3    34291.53    38842.63   3859.50 o
   9   0   3    32874.64    29708.89   1440.20 o
  11   0   3     1399.70     1073.22     63.94 o
  13   0   3    20387.94    19354.32    674.17 o
  15   0   3      280.87      162.68     42.07 o
 -16   1   3      176.10      171.25     58.22 o
 -15   1   3       11.23       11.69     48.18 o
 -14   1   3     2883.52     3599.61    247.65 o
 -13   1   3      200.25      286.15     75.91 o
 -12   1   3     5707.78     7183.37    272.96 o
 -11   1   3     1189.22     1582.22    162.72 o
 -10   1   3     1676.23     2237.28     95.37 o
  -9   1   3     7401.98     7483.85    154.95 o
  -8   1   3    16161.37    16143.73    347.51 o
  -7   1   3     3748.47     3257.63    127.93 o
  -6   1   3       47.90      326.19     68.78 o
  -5   1   3    12911.82    10401.37    250.41 o
  -4   1   3      245.15      279.32     36.68 o
  -3   1   3      832.71     1255.19     29.77 o
  -2   1   3     7213.29     5748.07    271.40 o
  -1   1   3     6612.29     5837.21    205.17 o
   0   1   3    20398.36    19599.82    953.94 o
   1   1   3     9499.95    10041.15    626.77 o
   2   1   3     8248.89     8686.61    333.94 o
   3   1   3       94.91      351.53     42.38 o
   4   1   3     1487.27      917.57     38.45 o
   5   1   3    15919.29    16393.21    430.28 o
   6   1   3      803.31     1351.55     61.75 o
   7   1   3     6184.41     5173.10    383.26 o
   8   1   3    22518.11    21232.34    962.54 o
   9   1   3     4986.29     5343.47    305.98 o
  10   1   3     3372.78     3356.04    122.63 o
  11   1   3     2669.36     2682.60     82.55 o
  12   1   3     7291.99     6912.14    348.70 o
  13   1   3        0.31       32.29     33.47 o
  14   1   3     2836.12     2995.20    109.44 o
  15   1   3      114.61      151.17     25.37 o
  16   1   3      258.30      212.40     56.88 o
 -16   2   3      173.47      192.15     68.19 o
 -15   2   3       83.81      185.80     58.89 o
 -14   2   3      315.01      367.55     64.09 o
 -13   2   3      960.26      848.06    112.89 o
 -12   2   3      130.78      245.29     59.74 o
 -11   2   3        1.48      101.53     55.57 o
 -10   2   3     2641.09     2700.87     93.75 o
  -9   2   3      219.31      212.85     46.90 o
  -8   2   3     7424.57     7162.63    265.99 o
  -7   2   3    24719.38    23410.67    353.96 o
  -6   2   3     2991.08     3064.64     73.53 o
  -5   2   3       25.83      971.88    108.68 o
  -4   2   3    52611.02    43587.27   2027.76 o
  -3   2   3    72339.30    69548.64   1644.88 o
  -2   2   3     1171.70     1655.82    180.69 o
  -1   2   3    31627.03    26323.79   1527.94 o
   0   2   3     1223.95      711.01     70.27 o
   1   2   3    12212.09    13387.88    913.09 o
   2   2   3     2205.58     1828.09     90.25 o
   3   2   3    82713.10    88347.61   4915.31 o
   4   2   3    48291.86    57021.04   3165.41 o
   5   2   3     4280.43     4302.48    128.58 o
   6   2   3     5192.68     4987.59    180.17 o
   7   2   3    21841.35    23381.08   1297.60 o
   8   2   3     9027.57    10054.38    188.16 o
   9   2   3       98.00      307.63     41.56 o
  10   2   3     1757.53     1732.30     78.68 o
  11   2   3       15.03      122.66     41.30 o
  12   2   3      375.59      330.62     39.14 o
  13   2   3      978.75      573.98     34.75 o
  14   2   3      241.59      183.98     28.64 o
  15   2   3      217.53      276.43     52.29 o
  16   2   3      197.35      168.56     56.52 o
 -16   3   3      493.44      291.21     79.98 o
 -15   3   3       43.60       14.63     58.59 o
 -14   3   3       25.01      -19.89     55.12 o
 -13   3   3        1.00       54.43     51.37 o
 -12   3   3     1264.74     1050.36     58.90 o
 -11   3   3      633.86      789.63     58.57 o
 -10   3   3     5881.80     5976.23    206.34 o
  -9   3   3       33.68      124.85     34.29 o
  -8   3   3      784.80      708.47     80.47 o
  -7   3   3       43.85       31.88     42.72 o
  -6   3   3    13074.03    10857.34    182.13 o
  -5   3   3        4.50      159.86     22.88 o
  -4   3   3     3064.72     2074.83     88.43 o
  -3   3   3    10699.48    10294.81    513.23 o
  -2   3   3    14983.68    13397.25    396.56 o
  -1   3   3     4733.60     4051.86    331.32 o
   0   3   3    17771.04    17479.31    806.18 o
   1   3   3     3876.16     3683.76    194.03 o
   2   3   3    19220.08    19996.98   1118.19 o
   3   3   3    12554.89    13523.24    714.34 o
   4   3   3      118.01      634.01     39.68 o
   5   3   3      854.03      656.52     51.13 o
   6   3   3    17982.60    16906.37    768.28 o
   7   3   3      359.35      467.15     58.38 o
   8   3   3      108.36      426.86     63.63 o
   9   3   3      435.64      530.01     53.48 o
  10   3   3     6141.07     4700.61     98.19 o
  11   3   3     1924.00     1669.36     62.87 o
  12   3   3     1323.72      899.15     53.88 o
  13   3   3      193.29       81.37     37.89 o
  14   3   3        4.48       61.16     28.25 o
  15   3   3        6.54        2.95     23.17 o
  16   3   3      559.55      164.07     63.14 o
 -16   4   3       30.51       51.28     59.68 o
 -15   4   3      157.63      154.90     49.60 o
 -14   4   3      683.21      684.54    113.03 o
 -13   4   3     2282.58     2228.28    114.46 o
 -12   4   3     2618.75     3032.56    159.59 o
 -11   4   3      329.28      404.33     39.12 o
 -10   4   3      243.94      496.74     49.67 o
  -9   4   3     3252.44     3125.62     85.98 o
  -8   4   3     5981.22     6161.33    345.56 o
  -7   4   3    15703.28    15115.41    427.68 o
  -6   4   3    18873.12    15518.75    221.54 o
  -5   4   3    12543.09    10404.62    247.05 o
  -4   4   3       17.52      101.53     45.84 o
  -3   4   3   136337.58   133692.72   4033.92 o
  -2   4   3    31871.49    26274.15   1041.47 o
  -1   4   3    65348.33    53995.98   1866.06 o
   0   4   3      853.42      453.98     26.30 o
   1   4   3    82422.24    90088.07   6356.17 o
   2   4   3    33120.05    41368.32   3174.43 o
   3   4   3    94877.54   114293.42   7442.52 o
   4   4   3      620.00      309.01     37.14 o
   5   4   3    11863.71    12648.59    688.47 o
   6   4   3    17796.30    19497.16   1160.98 o
   7   4   3     7374.61     9679.72    240.89 o
   8   4   3     8765.31     9733.24    369.42 o
   9   4   3     1985.73     2303.99     86.82 o
  10   4   3        8.34       76.23     39.38 o
  11   4   3      491.78      565.79     41.72 o
  12   4   3     3271.98     3312.83    129.14 o
  13   4   3     1340.31     1098.26     47.45 o
  14   4   3     1075.47      714.79     37.60 o
  15   4   3       33.70       79.62     41.85 o
  16   4   3       49.79       46.82     58.76 o
 -15   5   3      475.87      465.58     69.02 o
 -14   5   3     1248.81     1804.62     66.03 o
 -13   5   3        1.15       43.26     52.74 o
 -12   5   3     5639.74     7000.66    337.25 o
 -11   5   3     2974.79     2746.43    102.05 o
 -10   5   3     1674.69     2199.34     61.60 o
  -9   5   3       92.48      173.59     35.55 o
  -8   5   3     8054.03     7889.08    343.57 o
  -7   5   3    18200.07    16091.01    354.64 o
  -6   5   3     2343.50     2780.09     69.23 o
  -5   5   3     1392.10     1703.32     49.50 o
  -4   5   3      619.72      969.10     43.03 o
  -3   5   3    14394.47    10406.73    330.85 o
  -2   5   3     9927.75     9686.99    257.17 o
  -1   5   3     1331.86     1141.91    112.18 o
   0   5   3    24991.19    29996.02   2668.22 o
   1   5   3     4989.89     4948.50    370.62 o
   2   5   3    21055.31    20727.79   1340.13 o
   3   5   3     6822.91     7362.65    524.95 o
   4   5   3      671.19     1509.53    101.82 o
   5   5   3     9064.95     7726.08    636.00 o
   6   5   3     9062.02     8609.93    879.38 o
   7   5   3     9094.73    10159.96    447.86 o
   8   5   3     7942.43     8494.15    379.89 o
   9   5   3      669.31      663.07     55.58 o
  10   5   3     2246.24     3088.10     75.07 o
  11   5   3      988.03     1259.10     52.76 o
  12   5   3     6509.41     7802.85    155.20 o
  13   5   3       52.41       32.17     30.20 o
  14   5   3      880.23     1077.85     58.06 o
  15   5   3      699.90      494.89     38.36 o
 -15   6   3     2217.78     1720.55    165.02 o
 -14   6   3      524.24      561.79     80.37 o
 -13   6   3     4368.26     4469.91    231.64 o
 -12   6   3      646.11      652.79     53.41 o
 -11   6   3    10745.01    10414.43    345.47 o
 -10   6   3       26.24       77.57     36.50 o
  -9   6   3    23243.57    22806.51   1232.40 o
  -8   6   3     1170.05     1295.73     44.85 o
  -7   6   3    21879.16    21091.09    775.36 o
  -6   6   3     6066.60     6368.61    183.62 o
  -5   6   3    55709.51    46367.18   1515.63 o
  -4   6   3    20374.36    18128.98    395.54 o
  -3   6   3    36028.41    35130.22    903.68 o
  -2   6   3     9369.74     8331.49    410.50 o
  -1   6   3    63818.67    56607.78   5199.71 o
   0   6   3      759.66      690.31     41.26 o
   1   6   3    19721.32    25167.06   2442.64 o
   2   6   3     8258.15     8643.68    783.96 o
   3   6   3    68842.45    72962.76   5711.59 o
   4   6   3    17118.64    19872.82   1630.29 o
   5   6   3    31632.37    36546.13   1863.11 o
   6   6   3     9562.16     9619.54    477.78 o
   7   6   3    22624.66    21533.88   1247.24 o
   8   6   3     2011.21     2107.49     65.41 o
   9   6   3    22438.65    23102.54    807.35 o
  10   6   3       45.24      158.08     59.86 o
  11   6   3     7637.39     7161.06    202.20 o
  12   6   3      471.89      300.25     45.16 o
  13   6   3     6141.00     5234.36    176.73 o
  14   6   3      523.94      458.49     38.50 o
  15   6   3     1331.32     1152.67    128.33 o
 -15   7   3      126.18      116.69     49.56 o
 -14   7   3     1392.14     1315.95     71.03 o
 -13   7   3        0.64       29.50     38.50 o
 -12   7   3     2249.27     2261.99    136.68 o
 -11   7   3      361.89      460.65     37.18 o
 -10   7   3     1063.41     1140.08     56.61 o
  -9   7   3     7624.06     8623.35    190.39 o
  -8   7   3     2686.37     2264.32     66.89 o
  -7   7   3     4638.01     4144.38    136.40 o
  -6   7   3      625.43      903.72     52.45 o
  -5   7   3     5859.08     5634.27    196.97 o
  -4   7   3      300.78      329.07     32.45 o
  -3   7   3    14121.51    12099.44    514.21 o
  -2   7   3     8791.91     6334.08    386.50 o
  -1   7   3     4028.78     3468.66    258.43 o
   0   7   3      514.23      275.27     33.57 o
   1   7   3     2136.97     2257.28    123.03 o
   2   7   3     5476.49     5216.41    300.51 o
   3   7   3     9138.31     9603.10    920.15 o
   4   7   3     1160.30      974.97     68.82 o
   5   7   3    15954.39    17153.78    890.78 o
   6   7   3      152.60      288.91     38.39 o
   7   7   3      547.97     1101.18    101.84 o
   8   7   3     3691.86     3149.93    156.81 o
   9   7   3    14984.37    16311.94    557.36 o
  10   7   3     2536.53     2364.91     67.53 o
  11   7   3       33.94       51.39     41.82 o
  12   7   3     2187.16     2284.62    106.59 o
  13   7   3       67.12       67.23     37.69 o
  14   7   3     1996.65     1656.50    131.50 o
  15   7   3       56.72      207.80     48.93 o
 -14   8   3      925.93      666.18     77.99 o
 -13   8   3        3.79       17.96     36.14 o
 -12   8   3      995.60     1102.66     64.61 o
 -11   8   3      179.49      115.77     26.78 o
 -10   8   3     4325.71     4158.76    159.53 o
  -9   8   3       22.62      111.24     31.31 o
  -8   8   3     2350.49     2290.48     64.76 o
  -7   8   3      851.99      947.32     32.28 o
  -6   8   3       77.41      143.81     34.87 o
  -5   8   3      476.81      607.74     55.95 o
  -4   8   3     8792.51     8231.82    247.87 o
  -3   8   3    23076.18    20915.59   1411.02 o
  -2   8   3     1325.88      938.85     88.72 o
  -1   8   3     7724.65     9048.31    780.04 o
   0   8   3      237.70      252.54     34.40 o
   1   8   3    26508.91    27024.50   1987.87 o
   2   8   3      247.95      262.86     29.59 o
   3   8   3     4731.20     8161.25    770.02 o
   4   8   3     7032.87     8106.49    399.35 o
   5   8   3     1794.93     1876.10     94.54 o
   6   8   3      295.70      254.16     39.58 o
   7   8   3      128.50      551.52     51.27 o
   8   8   3     2084.49     1958.40     96.31 o
   9   8   3      382.47      666.80     41.49 o
  10   8   3     4375.77     4136.01    145.96 o
  11   8   3      704.11      439.13     49.32 o
  12   8   3     1114.72     1121.98     85.53 o
  13   8   3      238.19      244.88     41.85 o
  14   8   3      663.15      542.67     68.49 o
 -14   9   3      163.19      177.84     65.91 o
 -13   9   3       53.13      100.60     36.50 o
 -12   9   3      362.27      223.84     28.48 o
 -11   9   3     1120.66     1222.36    124.46 o
 -10   9   3        6.11      106.82     41.92 o
  -9   9   3     3236.44     3247.38    107.56 o
  -8   9   3     2183.74     1953.33     66.03 o
  -7   9   3     5148.41     4811.10    277.42 o
  -6   9   3      138.78      233.22     52.39 o
  -5   9   3      956.29     1108.93     99.23 o
  -4   9   3     3580.97     2895.70     86.25 o
  -3   9   3      336.31     1133.88     58.42 o
  -2   9   3      205.41      347.87     36.07 o
  -1   9   3     5321.84     5785.51    325.97 o
   0   9   3     1028.96     1008.78     58.71 o
   1   9   3     6576.00     7239.63    421.18 o
   2   9   3      135.23      335.47     42.92 o
   3   9   3     6783.48     6799.66    595.64 o
   4   9   3      834.71     1231.47    101.09 o
   5   9   3      604.74      955.92     37.32 o
   6   9   3       92.04      124.11     48.87 o
   7   9   3      434.55     1304.73    158.87 o
   8   9   3      263.09      557.04     43.93 o
   9   9   3      502.93      780.58     47.13 o
  10   9   3      120.59       92.46     36.77 o
  11   9   3      346.69      411.57     65.00 o
  12   9   3       15.69       94.83     54.94 o
  13   9   3        0.48       57.26     44.23 o
  14   9   3      232.22      133.47     59.23 o
 -14  10   3      136.97      245.71     76.65 o
 -13  10   3      135.69       98.81     53.66 o
 -12  10   3      627.57      811.06     68.34 o
 -11  10   3      746.43      877.43    112.41 o
 -10  10   3     1109.31     1198.89    101.36 o
  -9  10   3     2724.16     3060.54    151.46 o
  -8  10   3      773.95      953.48     54.26 o
  -7  10   3      679.53      801.33     56.75 o
  -6  10   3     9110.94     8951.67    177.80 o
  -5  10   3    34779.20    32985.36   1045.98 o
  -4  10   3      160.82      293.98     39.87 o
  -3  10   3     4859.58     4341.25    138.88 o
  -2  10   3      576.56     1063.21    169.14 o
  -1  10   3    46368.43    43641.05   2968.00 o
   0  10   3      595.28      809.47     32.15 o
   1  10   3    20398.95    22125.33   1411.20 o
   2  10   3     6295.02     6099.58    553.60 o
   3  10   3     8218.05     8718.76    647.97 o
   4  10   3      598.90      658.67     63.88 o
   5  10   3    22586.47    26733.22   1117.96 o
   6  10   3    14041.83    15020.64    571.52 o
   7  10   3      365.46      654.98     46.56 o
   8  10   3      682.01     1026.83     97.20 o
   9  10   3     2691.06     2759.05    121.66 o
  10  10   3      553.50      596.46     46.63 o
  11  10   3      143.18      225.57     43.86 o
  12  10   3     1146.08     1082.47     65.60 o
  13  10   3        1.36       55.14     56.02 o
 -13  11   3       62.05       32.21     68.86 o
 -12  11   3     1270.76     1249.99     72.16 o
 -11  11   3      315.83      296.35     37.90 o
 -10  11   3     2044.83     2691.78    134.52 o
  -9  11   3      114.23      121.33     45.00 o
  -8  11   3     1814.77     1858.54    156.49 o
  -7  11   3     3206.02     3157.94    133.26 o
  -6  11   3      517.50     1393.61     66.42 o
  -5  11   3      911.97      909.47     62.16 o
  -4  11   3     2613.33     2184.52    155.98 o
  -3  11   3      327.36      327.49     44.58 o
  -2  11   3      412.76      497.81     59.20 o
  -1  11   3     1554.89     1551.60    106.75 o
   0  11   3     4038.40     3853.11    202.33 o
   1  11   3      560.74      838.80     44.46 o
   2  11   3        2.76      227.07     30.88 o
   3  11   3      817.74     1130.55     75.30 o
   4  11   3      719.22      917.70     58.71 o
   5  11   3       21.56      223.43     27.30 o
   6  11   3     5592.08     6452.52    401.68 o
   7  11   3     7234.38     6898.98    436.03 o
   8  11   3      330.25      645.24     82.81 o
   9  11   3      171.93      325.46     61.82 o
  10  11   3     4816.23     5693.35    293.03 o
  11  11   3      732.59      502.51     44.97 o
  12  11   3      699.40      933.70    123.77 o
  13  11   3        3.84      -48.85     48.85 o
 -12  12   3      293.64      266.27     61.51 o
 -11  12   3     6418.53     6315.41    381.97 o
 -10  12   3      285.65      261.72     40.49 o
  -9  12   3     3297.13     3021.93    137.24 o
  -8  12   3       49.52       28.47     32.98 o
  -7  12   3     6585.40     5830.98    174.22 o
  -6  12   3      893.41      864.57     58.66 o
  -5  12   3     9938.80     9912.78    185.87 o
  -4  12   3     1576.05     1733.89    111.70 o
  -3  12   3     6235.89     5609.87    384.33 o
  -2  12   3     1707.52     1707.49     99.39 o
  -1  12   3     8972.43     9444.91    433.66 o
   0  12   3     1286.31     1791.45    167.20 o
   1  12   3    16441.20    16862.72   1037.14 o
   2  12   3       99.35      384.51     57.50 o
   3  12   3     1492.21     2000.12     87.89 o
   4  12   3       11.55      370.96     55.66 o
   5  12   3    12338.96    12935.18    545.01 o
   6  12   3      376.54      384.76     30.61 o
   7  12   3     4928.59     4969.82    271.23 o
   8  12   3       34.00       36.30     31.48 o
   9  12   3     2094.57     2010.03    151.51 o
  10  12   3      113.17       78.30     34.48 o
  11  12   3     6834.95     6855.95    390.03 o
  12  12   3       11.33       88.03     59.82 o
 -11  13   3       16.46        6.99     47.60 o
 -10  13   3     3832.19     3347.91    175.94 o
  -9  13   3     1997.91     1865.47     95.27 o
  -8  13   3      535.31      612.91     55.86 o
  -7  13   3      916.09      895.86     67.56 o
  -6  13   3     2160.99     1519.69     79.00 o
  -5  13   3     1946.35     1788.63     81.68 o
  -4  13   3     1552.25     1597.62    128.93 o
  -3  13   3     2727.16     2603.55     93.47 o
  -2  13   3     5121.52     5312.21    375.69 o
  -1  13   3      923.09     1092.28    136.24 o
   0  13   3      266.72      295.33     41.92 o
   1  13   3      663.74      629.97     31.42 o
   2  13   3     8442.76     7910.62    738.15 o
   3  13   3     5391.96     4872.95    370.25 o
   4  13   3      178.94      556.47     43.88 o
   5  13   3     1178.34     1272.52    109.21 o
   6  13   3      219.27      454.12     78.20 o
   7  13   3     1485.45     1697.10     95.24 o
   8  13   3      217.39      444.15     54.77 o
   9  13   3     1397.76     1241.93    129.27 o
  10  13   3     1687.30     1632.75    131.41 o
  11  13   3       83.70      109.59     46.63 o
 -11  14   3      224.97      145.03     92.47 o
 -10  14   3      175.62      103.92     50.16 o
  -9  14   3      417.65      177.92     79.09 o
  -8  14   3      580.09      351.62     49.43 o
  -7  14   3       38.66        6.88     43.57 o
  -6  14   3     2156.57     1869.49     80.59 o
  -5  14   3     9233.61     8815.07    216.36 o
  -4  14   3       77.60      310.80     64.21 o
  -3  14   3      251.92      462.87     56.13 o
  -2  14   3     1880.40     2106.89    212.05 o
  -1  14   3     8305.72     8912.30    728.52 o
   0  14   3      461.61      884.39     74.33 o
   1  14   3     7466.62     7425.03    339.16 o
   2  14   3      178.98      597.32     49.21 o
   3  14   3      124.29      408.72     47.36 o
   4  14   3     1354.76     1346.91     88.19 o
   5  14   3     7373.87     6906.50    425.57 o
   6  14   3      867.30      713.69     49.17 o
   7  14   3        2.04      117.21     49.97 o
   8  14   3      373.12       53.62     49.43 o
   9  14   3      176.70      115.70     42.46 o
  10  14   3      525.76      389.27     47.07 o
  11  14   3      179.42      106.36    130.01 o
 -10  15   3       14.92      137.21     54.51 o
  -9  15   3       27.15      -33.63     52.86 o
  -8  15   3      339.83      338.01     71.22 o
  -7  15   3        0.88        5.71     48.58 o
  -6  15   3       61.26      274.92     59.43 o
  -5  15   3      236.22      188.47     55.45 o
  -4  15   3      652.17      715.18    135.07 o
  -3  15   3      190.27      160.16     56.97 o
  -2  15   3       94.73      144.01     52.39 o
  -1  15   3      136.57      116.06     63.62 o
   0  15   3     4022.82     4456.96    346.76 o
   1  15   3       72.16      123.84     25.26 o
   2  15   3      235.75      295.13     52.97 o
   3  15   3       69.86       89.27     28.55 o
   4  15   3       77.04      265.79     33.96 o
   5  15   3      187.56      117.88     36.46 o
   6  15   3     1267.12     1248.88     67.72 o
   7  15   3        4.00      -22.20     41.65 o
   8  15   3     1766.57     1355.72    167.98 o
   9  15   3        7.74      -24.18     51.67 o
  -8  16   3      455.73      496.54     63.29 o
  -7  16   3      585.04      511.56     59.05 o
  -6  16   3     1444.00     1393.39    144.11 o
  -5  16   3     6249.26     6601.09    227.82 o
  -4  16   3      276.16      346.31     65.15 o
  -3  16   3     1901.02     1778.81    257.14 o
  -2  16   3     1233.01     1335.65    205.85 o
  -1  16   3    10530.80    11211.14    976.88 o
   0  16   3      734.02      939.34    131.42 o
   1  16   3     8066.38     9570.89    504.88 o
   2  16   3       68.62      217.40     37.34 o
   3  16   3     2580.62     2701.05    132.74 o
   4  16   3     2107.51     2307.88    215.08 o
   5  16   3     4693.16     5049.50    296.74 o
   6  16   3      772.02      672.78     93.51 o
   7  16   3      370.12      402.50     44.47 o
   8  16   3      461.34      447.97     50.27 o
  -7  17   3        6.19       20.56     63.29 o
  -6  17   3     1381.31     1220.74    161.29 o
  -5  17   3     1093.58      880.70     68.62 o
  -4  17   3       66.22      113.36     51.40 o
  -3  17   3      150.38       91.92     55.23 o
  -2  17   3      347.99      265.94     72.65 o
  -1  17   3        9.81      -32.30     49.30 o
   0  17   3      923.12     1085.28    143.15 o
   1  17   3       20.02       66.59     41.20 o
   2  17   3      680.58      743.36     49.45 o
   3  17   3      456.22      447.52     33.58 o
   4  17   3      914.11      972.79     63.63 o
   5  17   3      293.48      347.75     60.30 o
   6  17   3      480.28      482.76     80.64 o
   7  17   3       93.73       -0.19     52.09 o
  -5  18   3     1532.07     1240.67     94.57 o
  -4  18   3      716.88      591.26     61.42 o
  -3  18   3      233.14      118.01     64.95 o
  -2  18   3      549.99      654.00     66.72 o
  -1  18   3      363.94      368.33     50.99 o
   0  18   3      112.48      206.38     53.94 o
   1  18   3     1288.45     1144.99    214.10 o
   2  18   3        5.76       98.47    102.67 o
   3  18   3        5.90       21.61     36.45 o
   4  18   3      249.63      213.73     45.20 o
   5  18   3     1779.43     1366.40    168.42 o
 -16   0   4     1072.31      844.53    223.18 o
 -14   0   4      101.63      114.26     88.54 o
 -12   0   4    10090.50    10396.11    925.68 o
 -10   0   4     1987.33     2702.70    143.23 o
  -8   0   4     5128.88     6141.24    321.49 o
  -6   0   4      955.99      571.17     61.19 o
  -4   0   4    69079.84    65654.70   3826.35 o
  -2   0   4    94750.47    93706.07   7347.85 o
   0   0   4   226957.97   266398.03  11581.41 o
   2   0   4   115427.41   123026.91   4456.72 o
   4   0   4    49681.28    54458.30    869.33 o
   6   0   4        0.84      163.68     59.80 o
   8   0   4    14117.59    14781.70    846.02 o
  10   0   4     2549.69     2760.57    135.27 o
  12   0   4    13293.66    11795.14    611.19 o
  14   0   4       56.77       67.52     40.48 o
  16   0   4      807.90      421.11     89.69 o
 -16   1   4      459.71      566.40    111.24 o
 -15   1   4       39.70      -10.49     79.00 o
 -14   1   4      154.00      112.60     67.95 o
 -13   1   4     5752.17     6986.29    305.64 o
 -12   1   4     1897.14     1653.06     78.60 o
 -11   1   4      759.68      486.18     60.09 o
 -10   1   4     3247.91     3207.67     92.42 o
  -9   1   4     2010.24     2570.69     75.77 o
  -8   1   4    23589.50    23830.42   1076.62 o
  -7   1   4      269.30      297.45     44.31 o
  -6   1   4    14183.50    14491.27    718.20 o
  -5   1   4    42107.84    39524.77    755.75 o
  -4   1   4    42204.49    40124.52   1012.50 o
  -3   1   4    14524.88    15081.60    544.86 o
  -2   1   4     8674.03     7693.44    898.54 o
  -1   1   4    81696.38    80064.59   2237.30 o
   0   1   4     1993.85     2053.68    176.48 o
   1   1   4    66488.02    67558.12   1963.07 o
   2   1   4    32328.62    30382.45   1026.57 o
   3   1   4    30377.40    30734.58    676.95 o
   4   1   4    61279.01    60665.65   2349.97 o
   5   1   4    59040.28    59678.31   1889.59 o
   6   1   4    20809.97    21056.61    871.06 o
   7   1   4     1181.73     1205.70     67.32 o
   8   1   4    21337.39    21751.79    772.84 o
   9   1   4      245.88      633.65     82.63 o
  10   1   4     2712.17     2535.66     87.08 o
  11   1   4     1392.38     1010.37     41.90 o
  12   1   4      722.46      656.21     52.58 o
  13   1   4     4445.61     4386.12    213.30 o
  14   1   4       29.14        4.60     29.17 o
  15   1   4       98.76       45.03     30.34 o
  16   1   4      890.21      774.16     71.66 o
 -16   2   4     1107.28     1251.33    103.59 o
 -15   2   4        2.17       10.95     59.06 o
 -14   2   4     2479.09     2764.39    218.11 o
 -13   2   4      166.74      315.47     59.13 o
 -12   2   4      642.53     1414.97    159.77 o
 -11   2   4       19.89       63.88     65.37 o
 -10   2   4     2466.48     2376.29     62.33 o
  -9   2   4      107.06      145.34     30.14 o
  -8   2   4    16842.06    15368.62    302.86 o
  -7   2   4      107.41      212.01     35.28 o
  -6   2   4        3.34      595.09     70.06 o
  -5   2   4    19375.26    15911.62    421.10 o
  -4   2   4   153131.67   148473.17   4491.85 o
  -3   2   4      267.81      895.71     94.83 o
  -2   2   4     2132.52     1546.37    122.66 o
  -1   2   4     8522.11     9016.18    400.98 o
   0   2   4   283807.50   366008.44  41647.42 o
   1   2   4    10126.41    10704.90    748.25 o
   2   2   4    11188.50     8184.43    611.27 o
   3   2   4     2047.95     3147.25     83.89 o
   4   2   4   141322.48   153496.16   7782.49 o
   5   2   4    12794.32    13642.61    330.53 o
   6   2   4     5802.58     5959.31    231.07 o
   7   2   4      892.26      850.50     41.35 o
   8   2   4    14281.62    14112.33    789.70 o
   9   2   4      512.28      442.28     41.75 o
  10   2   4     4990.32     4224.17    129.61 o
  11   2   4       88.92      112.85     38.05 o
  12   2   4     1020.20     1090.73     57.90 o
  13   2   4      388.57      416.57     34.90 o
  14   2   4     2633.64     2110.79     67.88 o
  15   2   4        1.02        7.76     26.52 o
  16   2   4     1188.82      832.34     75.96 o
 -16   3   4       89.57      -10.50     67.17 o
 -15   3   4      291.99      357.75    133.87 o
 -14   3   4     1482.11     1539.27    118.60 o
 -13   3   4      187.14      351.79     60.17 o
 -12   3   4     2154.44     2216.61     87.16 o
 -11   3   4       61.17      194.07     35.45 o
 -10   3   4     6126.60     6455.04    153.21 o
  -9   3   4      357.07      549.94     59.89 o
  -8   3   4    11490.73    10407.37    387.13 o
  -7   3   4    49474.81    46642.90   1381.34 o
  -6   3   4    18996.78    15566.54    559.48 o
  -5   3   4       21.96      770.79     38.44 o
  -4   3   4     4075.26     4919.05     94.80 o
  -3   3   4   150300.73   151276.31   5305.85 o
  -2   3   4      954.59      685.70     38.33 o
  -1   3   4    19671.00    20955.95   1379.27 o
   0   3   4       92.14       89.84     40.53 o
   1   3   4     9662.17     9051.30    330.39 o
   2   3   4      624.84     1068.75    124.95 o
   3   3   4   136182.52   157094.45   8096.79 o
   4   3   4     3850.98     3895.49    193.51 o
   5   3   4     5306.32     5404.78    236.01 o
   6   3   4    17837.22    18576.67    653.89 o
   7   3   4    38357.57    41176.96   1819.60 o
   8   3   4    10856.52    11340.33    330.81 o
   9   3   4     1759.20     1996.65     81.57 o
  10   3   4     5002.77     5032.56    100.65 o
  11   3   4      328.01      315.22     38.77 o
  12   3   4     1516.34     1288.87     89.81 o
  13   3   4      236.17      243.90     37.83 o
  14   3   4     1382.66     1093.92     48.54 o
  15   3   4      676.45      506.23     46.50 o
 -15   4   4       60.53      -42.70     52.09 o
 -14   4   4      587.89      988.49     91.02 o
 -13   4   4     1985.87     2806.21    309.50 o
 -12   4   4     1059.78      705.49     73.69 o
 -11   4   4     2470.33     3161.35    169.18 o
 -10   4   4     3673.70     4782.74    103.02 o
  -9   4   4      250.89      600.33     46.17 o
  -8   4   4     2751.30     2652.34    100.68 o
  -7   4   4     2408.04     2697.15     64.20 o
  -6   4   4    10075.63     8399.85    341.09 o
  -5   4   4    12335.54    10020.83    548.27 o
  -4   4   4     4703.08     3657.80    233.88 o
  -3   4   4     4605.14     3517.46    139.55 o
  -2   4   4   193578.16   202664.80  13716.63 o
  -1   4   4    74416.38    69559.45   5094.38 o
   0   4   4     2212.27     2352.74    119.63 o
   1   4   4    53467.64    51832.05   2293.36 o
   2   4   4   210840.27   259249.13  13356.42 o
   3   4   4     2648.85     2770.92    182.45 o
   4   4   4     7711.51     7599.22    540.79 o
   5   4   4     3961.83     5478.44    273.29 o
   6   4   4    14197.70    13905.46    728.48 o
   7   4   4     4690.34     5307.22    241.69 o
   8   4   4     5714.17     5569.36    139.89 o
   9   4   4     2359.71     2263.81     90.50 o
  10   4   4     3492.02     3876.27     93.20 o
  11   4   4     3092.32     2872.42    145.30 o
  12   4   4     1348.65      937.31     43.80 o
  13   4   4     3224.16     3084.15    102.70 o
  14   4   4      653.21      747.84     39.88 o
  15   4   4      110.88       82.72     41.04 o
 -15   5   4       37.45       30.59     59.10 o
 -14   5   4      730.32      843.97     40.55 o
 -13   5   4     2724.28     2943.10    239.77 o
 -12   5   4       42.90       69.44     38.23 o
 -11   5   4     1008.05     1080.10     59.53 o
 -10   5   4     1706.95     1758.71     56.29 o
  -9   5   4     9782.78    10236.73    305.75 o
  -8   5   4     1419.86     1424.29     80.00 o
  -7   5   4    12764.18    12871.61    520.73 o
  -6   5   4    37566.04    33854.23    785.83 o
  -5   5   4     1188.62     1432.63     43.50 o
  -4   5   4    11434.28     9498.40    178.09 o
  -3   5   4    12742.77    12792.28    822.23 o
  -2   5   4    48020.39    44354.25   2894.58 o
  -1   5   4    44766.64    37182.28   2379.31 o
   0   5   4      188.41      161.54     21.46 o
   1   5   4    21351.97    22801.30   1395.34 o
   2   5   4    56738.41    57207.07   3749.28 o
   3   5   4    37766.20    37817.68   2732.97 o
   4   5   4    12204.63    11259.59    560.56 o
   5   5   4      950.94     1000.87     50.77 o
   6   5   4    34986.66    34656.91   1371.22 o
   7   5   4    21485.54    21557.80   1140.45 o
   8   5   4     2592.88     1995.68    144.87 o
   9   5   4     5900.77     6225.20    197.35 o
  10   5   4     1005.83     1139.41     85.99 o
  11   5   4     1002.44     1214.99     56.58 o
  12   5   4       26.77       36.27     50.63 o
  13   5   4     1377.96     1460.03     62.29 o
  14   5   4     1113.62     1100.79     53.62 o
  15   5   4       75.04       51.42     42.02 o
 -15   6   4      869.11      725.71     61.79 o
 -14   6   4     1420.10     1154.57     67.97 o
 -13   6   4     1627.75     2264.36    180.90 o
 -12   6   4      805.22      693.11     52.99 o
 -11   6   4       17.60       75.79     44.38 o
 -10   6   4     1255.31     1206.45     97.77 o
  -9   6   4       77.21      103.99     54.28 o
  -8   6   4      404.14      585.25     38.89 o
  -7   6   4     4475.69     4209.30    255.44 o
  -6   6   4     1418.34     1251.96     88.88 o
  -5   6   4     6392.83     5927.02    192.23 o
  -4   6   4       79.65      424.51     29.26 o
  -3   6   4    19437.73    17470.79    812.28 o
  -2   6   4    19479.12    15464.07    662.48 o
  -1   6   4     7998.86     7534.65    250.84 o
   0   6   4     3993.09     4021.47    338.16 o
   1   6   4    13422.59    13239.15    718.35 o
   2   6   4    15752.98    15296.45   1248.62 o
   3   6   4    11991.63    12630.15    856.00 o
   4   6   4     3989.50     3679.10    264.73 o
   5   6   4     4805.07     5048.28    243.69 o
   6   6   4      985.02      975.14     71.74 o
   7   6   4      933.67     1784.96     70.31 o
   8   6   4     3147.92     3359.82    376.54 o
   9   6   4       79.20      239.57     41.39 o
  10   6   4     1300.38     1454.79     70.38 o
  11   6   4      183.61      257.70     49.72 o
  12   6   4     1193.69     1111.35     59.77 o
  13   6   4     1911.31     1991.55     72.27 o
  14   6   4     1219.96      912.94     49.42 o
  15   6   4     1020.13      722.00    105.28 o
 -15   7   4      325.86      410.68     90.70 o
 -14   7   4      142.31      159.43     38.00 o
 -13   7   4       72.13      154.77     33.84 o
 -12   7   4     3359.84     3321.07    116.57 o
 -11   7   4     6286.09     7789.28    254.06 o
 -10   7   4     2456.17     2328.54     94.94 o
  -9   7   4     2299.27     1754.57     54.79 o
  -8   7   4      538.49      817.63     55.51 o
  -7   7   4     6898.28     7734.96    420.86 o
  -6   7   4       68.74       49.31     24.41 o
  -5   7   4    19755.46    19652.52    326.07 o
  -4   7   4     8312.61     7872.14    195.57 o
  -3   7   4     1468.61      944.91     72.02 o
  -2   7   4      904.92     1098.11     65.95 o
  -1   7   4    21534.42    21495.07   1283.02 o
   0   7   4      447.12      723.66     67.75 o
   1   7   4    31797.40    33018.49   2438.21 o
   2   7   4     4202.84     3844.09    303.43 o
   3   7   4      940.36      934.10     75.94 o
   4   7   4    11113.40    11637.20    925.02 o
   5   7   4    32941.93    32735.47   2277.47 o
   6   7   4        1.14       28.45     33.53 o
   7   7   4     3511.86     4714.77    247.82 o
   8   7   4      820.29      955.10     94.24 o
   9   7   4     3669.66     3051.42    147.39 o
  10   7   4     2680.84     2603.50    117.14 o
  11   7   4     4375.13     5296.33    140.56 o
  12   7   4     4424.57     3785.62    167.43 o
  13   7   4       63.56      188.48     43.51 o
  14   7   4      279.29      207.73     44.21 o
  15   7   4       95.59      120.35     53.02 o
 -14   8   4       10.63      -46.52     48.70 o
 -13   8   4      497.58      559.48     54.28 o
 -12   8   4      674.03      625.44     51.12 o
 -11   8   4     1649.36     1749.58    157.82 o
 -10   8   4      975.41      892.39     41.93 o
  -9   8   4     9055.23     9195.65    384.14 o
  -8   8   4     2044.70     1700.56     55.98 o
  -7   8   4        3.88       69.05     37.45 o
  -6   8   4     6415.98     6913.86    200.90 o
  -5   8   4     1869.04     1294.29     82.70 o
  -4   8   4    20700.08    20810.81    829.25 o
  -3   8   4    26896.82    25045.36    649.51 o
  -2   8   4    54238.06    51005.43   2478.45 o
  -1   8   4    58340.33    51445.17   2703.32 o
   0   8   4    59671.63    54081.71   3269.69 o
   1   8   4    42587.85    44250.28   2584.94 o
   2   8   4    64927.58    69436.84   5316.50 o
   3   8   4    28121.87    32892.57   2366.28 o
   4   8   4    20476.14    21963.34   1593.79 o
   5   8   4      342.58      548.88     59.68 o
   6   8   4    12213.92    12458.01    375.26 o
   7   8   4        5.34      154.56     39.09 o
   8   8   4     1374.22     1691.42    168.38 o
   9   8   4    11733.71    11920.52    582.41 o
  10   8   4     2377.83     2293.13    122.92 o
  11   8   4     2340.86     2182.77     76.21 o
  12   8   4      446.73      301.32     52.74 o
  13   8   4      631.96      636.47     49.38 o
  14   8   4       25.43      -42.61     42.61 o
 -14   9   4      484.74      505.94     56.84 o
 -13   9   4       60.96       15.35     42.86 o
 -12   9   4      416.48      274.28     35.64 o
 -11   9   4      221.66      241.26     36.00 o
 -10   9   4      727.11      952.58     60.63 o
  -9   9   4     5747.73     5397.73    170.16 o
  -8   9   4      339.15      408.78     67.14 o
  -7   9   4     4816.76     5174.57    188.44 o
  -6   9   4     1493.22     1283.80     54.28 o
  -5   9   4    24987.39    21947.42    546.47 o
  -4   9   4     5781.40     4997.20    609.98 o
  -3   9   4      842.95      951.55     82.95 o
  -2   9   4      251.04      437.58     37.97 o
  -1   9   4    12164.26    11975.77    484.18 o
   0   9   4      745.26      890.01    104.54 o
   1   9   4    10313.34    10122.47    485.03 o
   2   9   4      288.47      572.34     56.53 o
   3   9   4     2935.36     2905.74    199.44 o
   4   9   4     1750.42     2172.23    198.72 o
   5   9   4    16651.37    18197.70   1234.51 o
   6   9   4      403.81      801.13     57.50 o
   7   9   4     9789.84    10552.00    493.10 o
   8   9   4      558.51      617.50     46.19 o
   9   9   4     3189.31     3458.93    274.55 o
  10   9   4      728.70     1122.47     98.22 o
  11   9   4      592.87      545.41     41.26 o
  12   9   4      129.67      116.23     36.57 o
  13   9   4      218.04      129.01     34.68 o
  14   9   4      415.20      514.31     62.50 o
 -13  10   4      476.33      420.40     59.15 o
 -12  10   4        1.21      -53.55     53.55 o
 -11  10   4       24.63       18.75     33.70 o
 -10  10   4      117.88      -24.65     42.39 o
  -9  10   4       56.76      154.94     68.60 o
  -8  10   4       77.60      146.68     35.08 o
  -7  10   4     7013.35     6995.99    204.44 o
  -6  10   4     5153.78     4328.14    127.56 o
  -5  10   4      502.58      532.05     74.67 o
  -4  10   4     1840.29     2086.99    196.47 o
  -3  10   4     4646.24     4296.71    314.28 o
  -2  10   4    14115.47    13946.37    513.55 o
  -1  10   4     3948.79     3447.63    226.20 o
   0  10   4    11851.40    12527.74    801.19 o
   1  10   4     8008.95     6896.60    419.80 o
   2  10   4    12906.17    14089.12    929.82 o
   3  10   4     3830.64     3751.17    206.27 o
   4  10   4     6467.50     6505.38    505.67 o
   5  10   4     2357.82     2502.84    124.69 o
   6  10   4     3809.16     4200.89    189.52 o
   7  10   4     6478.31     6907.73    344.86 o
   8  10   4     1224.32     1125.28     62.86 o
   9  10   4       66.22       56.29     52.78 o
  10  10   4        9.17       14.78     44.97 o
  11  10   4       30.63      141.31     39.23 o
  12  10   4       47.26       45.16     35.27 o
  13  10   4      204.47      236.74     94.90 o
 -13  11   4      121.49      106.20     67.39 o
 -12  11   4      362.25      252.14     47.09 o
 -11  11   4     2016.70     2135.97    109.40 o
 -10  11   4      299.41      315.16     36.98 o
  -9  11   4     1449.97     1439.85     95.40 o
  -8  11   4       69.61      124.66     55.74 o
  -7  11   4      338.79      411.48     45.56 o
  -6  11   4     8896.49     8603.06    374.24 o
  -5  11   4     3145.35     3660.11    114.44 o
  -4  11   4     2052.73     1787.81    161.96 o
  -3  11   4     4941.27     4838.31    265.21 o
  -2  11   4      867.65     1131.95     71.51 o
  -1  11   4     6664.79     6308.32    456.89 o
   0  11   4       21.83       33.78     24.58 o
   1  11   4     6362.14     5792.35    330.33 o
   2  11   4     3271.96     3222.65    188.80 o
   3  11   4     8385.57     8449.26    616.88 o
   4  11   4     2972.57     2854.76    233.97 o
   5  11   4     4505.40     4994.94    234.73 o
   6  11   4    10701.00    11380.04    316.23 o
   7  11   4       14.25       33.85     37.26 o
   8  11   4      249.92      402.82     41.37 o
   9  11   4     2292.94     2607.17    201.88 o
  10  11   4       92.53       57.39     51.52 o
  11  11   4     1693.76     1532.66    132.04 o
  12  11   4      202.02      183.61     41.88 o
  13  11   4      287.51      198.02     54.03 o
 -12  12   4       27.19      141.99     73.02 o
 -11  12   4     1072.43     1211.30    117.35 o
 -10  12   4     2105.09     2089.66    112.02 o
  -9  12   4      228.63      119.25     40.82 o
  -8  12   4       29.19       23.39     51.59 o
  -7  12   4     1547.64     1698.77     73.48 o
  -6  12   4      178.53      363.33     52.04 o
  -5  12   4     2048.67     2081.15     80.76 o
  -4  12   4      300.54      470.97     81.04 o
  -3  12   4     2232.98     2308.78    171.32 o
  -2  12   4     7454.96     6431.50    450.74 o
  -1  12   4    13208.82    12883.12   1092.50 o
   0  12   4     5902.05     6114.79    259.37 o
   1  12   4     9455.02    10093.33    424.56 o
   2  12   4     4870.26     5212.37    216.17 o
   3  12   4     5888.15     5716.46    480.90 o
   4  12   4      732.34      769.54     49.17 o
   5  12   4     2195.21     2281.43    123.84 o
   6  12   4     1706.95     1694.72     88.26 o
   7  12   4      356.55      629.80     83.01 o
   8  12   4       15.08       21.55     44.73 o
   9  12   4      123.47      155.73     35.69 o
  10  12   4     3541.82     3483.88    105.76 o
  11  12   4      468.65      521.31     73.42 o
  12  12   4       19.82      -12.64     43.30 o
 -11  13   4      535.26      666.38     63.69 o
 -10  13   4      886.05      755.28     59.94 o
  -9  13   4     1813.05     2367.90    142.25 o
  -8  13   4       56.73       26.82     50.70 o
  -7  13   4       88.41       23.01     56.93 o
  -6  13   4     3255.06     3012.29    103.13 o
  -5  13   4     6860.18     6826.33    210.78 o
  -4  13   4       37.95       -0.55     53.35 o
  -3  13   4     8725.45     8384.37    267.01 o
  -2  13   4      929.90      861.06     60.01 o
  -1  13   4        4.18      227.93     43.98 o
   0  13   4       35.92       48.89     23.22 o
   1  13   4      843.99      978.33     37.76 o
   2  13   4     1292.27     1418.29     61.58 o
   3  13   4     6261.27     6720.33    447.92 o
   4  13   4       55.05       52.51     34.45 o
   5  13   4     3891.06     4796.95    345.05 o
   6  13   4     4012.67     4186.33    244.32 o
   7  13   4      201.59      206.72     29.30 o
   8  13   4       67.54       81.40     26.17 o
   9  13   4     1495.20     1726.57    143.41 o
  10  13   4     1097.32     1039.45     64.82 o
  11  13   4      225.77      403.97     63.11 o
 -10  14   4      289.88      180.73     47.53 o
  -9  14   4      351.94      333.22     47.67 o
  -8  14   4       41.41      -15.83     51.60 o
  -7  14   4      376.48      281.94     78.69 o
  -6  14   4     5374.44     5149.91    156.07 o
  -5  14   4     1357.94     1295.29     86.08 o
  -4  14   4     2040.24     1712.97     97.88 o
  -3  14   4      263.10      294.58     67.31 o
  -2  14   4     8038.80     8234.53    320.43 o
  -1  14   4       47.46      302.05     57.93 o
   0  14   4     8365.60     7917.82    546.73 o
   1  14   4     1309.50     1497.36    107.01 o
   2  14   4     9503.02     9753.54    537.84 o
   3  14   4       31.40       52.19     33.85 o
   4  14   4     2839.34     2778.41    131.67 o
   5  14   4     4496.72     4488.04    330.52 o
   6  14   4     6598.52     7121.69    376.81 o
   7  14   4      188.85      173.14     23.53 o
   8  14   4      114.64      165.66     49.32 o
   9  14   4     1086.50      882.30     60.69 o
  10  14   4      345.61      288.75     50.75 o
  -9  15   4      202.85      264.36     56.42 o
  -8  15   4      947.88     1075.29    166.69 o
  -7  15   4       18.62       71.22     51.53 o
  -6  15   4      221.63      217.83     52.33 o
  -5  15   4     1549.94     1348.19     74.28 o
  -4  15   4      842.92      965.40     66.96 o
  -3  15   4      161.97      296.62     95.06 o
  -2  15   4      670.23      682.30     63.42 o
  -1  15   4     2773.58     2870.39    186.97 o
   0  15   4        6.14       39.13     37.33 o
   1  15   4     4180.90     4243.68    251.58 o
   2  15   4      472.18      340.03     28.42 o
   3  15   4      103.32      172.79     49.59 o
   4  15   4     1055.86     1079.09     56.26 o
   5  15   4     1149.27     1137.39     88.65 o
   6  15   4      110.22      137.20     42.17 o
   7  15   4      193.52      178.31     56.55 o
   8  15   4     1356.04     1299.60    147.42 o
   9  15   4      422.19      490.03     69.26 o
  -8  16   4      468.68      415.21     59.82 o
  -7  16   4      315.29      313.15     59.94 o
  -6  16   4      552.24      363.58    119.06 o
  -5  16   4     1137.60      944.79     67.97 o
  -4  16   4     2369.78     2261.84     97.07 o
  -3  16   4     1107.91      839.99    146.38 o
  -2  16   4       40.46       74.71     52.22 o
  -1  16   4      544.66      402.58     59.08 o
   0  16   4    13493.55    14267.11    679.24 o
   1  16   4      101.59      103.36     40.03 o
   2  16   4       33.15      133.15     26.69 o
   3  16   4      121.98       90.77     41.63 o
   4  16   4     3246.24     3475.68    238.84 o
   5  16   4      802.77      782.21     56.30 o
   6  16   4      356.79      359.33     68.01 o
   7  16   4        4.88       41.55     45.70 o
   8  16   4      215.72      268.65     49.62 o
  -6  17   4      202.78      143.84    100.96 o
  -5  17   4       73.68      143.71     55.03 o
  -4  17   4     2508.75     2422.32     98.42 o
  -3  17   4     2233.41     2453.79    112.75 o
  -2  17   4      149.87       43.68     63.59 o
  -1  17   4      648.39      709.34     60.21 o
   0  17   4        8.21       88.69     52.24 o
   1  17   4     1269.91     1200.13    106.06 o
   2  17   4        3.45       61.98     31.99 o
   3  17   4     2079.98     2332.15    165.29 o
   4  17   4     1931.34     2162.60    196.41 o
   5  17   4       71.93       81.42     34.13 o
   6  17   4      250.32      248.30     67.10 o
  -4  18   4        9.99       -8.67     59.39 o
  -3  18   4      129.20      210.78     61.31 o
  -2  18   4       17.10      -88.02    135.64 o
  -1  18   4       15.52      126.31     60.83 o
   0  18   4        1.98      -19.85     46.42 o
   1  18   4      337.74      305.98     52.99 o
   2  18   4       95.93      113.78     81.38 o
   3  18   4        6.47       25.18     35.08 o
   4  18   4       23.27       27.66     49.69 o
 -15   0   5       21.57      156.38     84.00 o
 -13   0   5     3101.47     3188.86    315.45 o
 -11   0   5      404.63      337.94    124.99 o
  -9   0   5      160.19      405.57    140.53 o
  -7   0   5    17129.10    16404.74    409.37 o
  -5   0   5    40509.00    38478.20   1853.54 o
  -3   0   5     1931.99     3512.38    666.67 o
  -1   0   5     1145.51     2191.33    277.56 o
   1   0   5      397.13      870.79     67.48 o
   3   0   5    20549.32    16814.86   1530.07 o
   5   0   5    25767.49    26775.50   4410.27 o
   7   0   5    45506.63    48318.41   2343.26 o
   9   0   5       10.37      204.60     54.08 o
  11   0   5     1573.80     1492.10    114.18 o
  13   0   5     3851.90     3581.96    121.08 o
  15   0   5       16.20      101.26     62.44 o
 -16   1   5      229.42      179.69     60.03 o
 -15   1   5       31.58      -11.49     55.22 o
 -14   1   5      594.25      701.21     62.94 o
 -13   1   5      502.18      563.26     87.19 o
 -12   1   5      897.58     1179.95     71.33 o
 -11   1   5     1189.10     1356.31     68.04 o
 -10   1   5       61.90      110.79     55.38 o
  -9   1   5     1036.02     1175.94     76.84 o
  -8   1   5    10115.89    10004.52    298.97 o
  -7   1   5    11363.34    11079.85    180.81 o
  -6   1   5      131.96      664.60     91.48 o
  -5   1   5      123.59      213.90     30.71 o
  -4   1   5     1298.15     1528.11    121.95 o
  -3   1   5    21121.55    19967.25    415.63 o
  -2   1   5     7722.98     6797.75    232.21 o
  -1   1   5    10472.51     9339.35    339.24 o
   0   1   5      519.80     1115.69     83.44 o
   1   1   5     7414.40     8535.52    231.12 o
   2   1   5      405.88     1214.19    206.32 o
   3   1   5    21533.48    20569.40    837.30 o
   4   1   5     6589.33     7055.69    186.94 o
   5   1   5     1252.99     1027.57     72.12 o
   6   1   5     7110.17     7961.92    487.02 o
   7   1   5     7244.90     8778.71    289.30 o
   8   1   5     3652.89     3623.48    128.27 o
   9   1   5     3774.24     3254.34    209.78 o
  10   1   5     1405.55     1968.61     68.94 o
  11   1   5      141.53      224.42     35.16 o
  12   1   5      247.23      205.50     40.51 o
  13   1   5     1424.54     1200.68     55.55 o
  14   1   5      339.97      213.26     27.99 o
  15   1   5      260.24      158.63     43.09 o
 -16   2   5      269.54      161.17     67.48 o
 -15   2   5     2862.96     3523.35    223.27 o
 -14   2   5      748.95      810.40    164.04 o
 -13   2   5      169.16       65.80     49.89 o
 -12   2   5       22.46       27.18     46.79 o
 -11   2   5    14994.97    18616.46    380.17 o
 -10   2   5     3240.72     3428.00    106.15 o
  -9   2   5     2158.30     2909.05    130.03 o
  -8   2   5      171.65      252.73     47.05 o
  -7   2   5     6075.31     6878.73    280.96 o
  -6   2   5     9510.53     8926.33    199.12 o
  -5   2   5    36018.56    32657.24   1001.63 o
  -4   2   5    18065.19    13967.87    414.00 o
  -3   2   5    10378.40     7969.74    352.52 o
  -2   2   5      786.57      867.12     36.37 o
  -1   2   5    13970.23    12799.41    842.11 o
   0   2   5       35.55      127.51     23.94 o
   1   2   5     2851.60     2584.35    324.62 o
   2   2   5     4194.64     3251.10    199.06 o
   3   2   5     8083.30     8610.75    592.32 o
   4   2   5    18761.76    17242.99    767.28 o
   5   2   5     8126.49    11394.50    587.15 o
   6   2   5    13076.03    13891.33    667.39 o
   7   2   5     3578.84     4488.39    125.53 o
   8   2   5       80.97      215.87     43.83 o
   9   2   5      152.33      521.54     67.52 o
  10   2   5     3890.92     4209.14     96.00 o
  11   2   5    13689.69    13039.58    408.19 o
  12   2   5        7.77       14.42     30.89 o
  13   2   5      145.42      171.87     39.93 o
  14   2   5      796.70      654.77     40.80 o
  15   2   5     2403.10     2060.24    106.57 o
 -15   3   5      111.34      148.30     58.98 o
 -14   3   5     2095.60     2107.30    311.82 o
 -13   3   5      128.52       52.86     46.22 o
 -12   3   5     3374.14     2706.32     97.68 o
 -11   3   5     1560.09     1518.32     65.05 o
 -10   3   5    16408.88    16687.58    369.86 o
  -9   3   5      222.10      328.80     45.02 o
  -8   3   5     2324.00     1869.42    113.42 o
  -7   3   5     5879.29     4491.40    271.73 o
  -6   3   5     5084.83     6051.28    200.55 o
  -5   3   5     7309.80     5971.97    245.10 o
  -4   3   5    15288.82    13299.83    511.65 o
  -3   3   5      415.38      656.46     49.78 o
  -2   3   5      131.72      479.39     68.39 o
  -1   3   5     2853.96     2552.17    151.07 o
   0   3   5    71345.63    74988.56   4767.75 o
   1   3   5      747.23      940.76     41.65 o
   2   3   5     3233.09     2823.30    254.13 o
   3   3   5        3.94      209.53     27.53 o
   4   3   5    38826.96    37285.07   1842.31 o
   5   3   5     1822.59     2424.19    188.28 o
   6   3   5    19489.00    17860.39   1512.75 o
   7   3   5     2536.99     2878.76    197.14 o
   8   3   5     8952.00     8677.04    570.25 o
   9   3   5      194.18      298.67     42.79 o
  10   3   5    26926.92    28215.38   1375.10 o
  11   3   5      437.03      527.78     46.25 o
  12   3   5     4273.43     3802.12     85.30 o
  13   3   5        1.69      -22.59     27.55 o
  14   3   5     3229.97     2892.74     76.77 o
  15   3   5      357.42      269.70    126.03 o
 -15   4   5      546.59      467.45     68.63 o
 -14   4   5      176.43      121.89     51.87 o
 -13   4   5      866.34      796.21     92.26 o
 -12   4   5      463.78      664.15     51.72 o
 -11   4   5     3827.33     3917.30     92.77 o
 -10   4   5     3520.91     3446.00     98.77 o
  -9   4   5     8938.98    10044.18    441.18 o
  -8   4   5      801.41      849.02     48.71 o
  -7   4   5      380.64      756.12     79.10 o
  -6   4   5    32680.48    28962.32   1287.78 o
  -5   4   5    13836.53    11457.06    250.06 o
  -4   4   5     2433.86     1953.15     61.23 o
  -3   4   5       19.23      847.67    136.28 o
  -2   4   5    42687.30    38039.45   2098.08 o
  -1   4   5     6286.82     6866.53    114.82 o
   0   4   5      225.07      223.37     23.95 o
   1   4   5    16178.16    15293.52   1296.94 o
   2   4   5    29647.70    32977.33   1389.04 o
   3   4   5     9768.42     9491.87    636.34 o
   4   4   5     1604.31     1913.45     92.63 o
   5   4   5    10590.34    10484.34    524.96 o
   6   4   5    35939.33    36521.23   2024.45 o
   7   4   5     1879.40     2454.38    103.56 o
   8   4   5       80.78      163.31     40.65 o
   9   4   5     5967.18     6246.07    315.55 o
  10   4   5     4952.98     4812.74    249.50 o
  11   4   5     2682.60     2210.22    167.64 o
  12   4   5      125.90      247.51     41.09 o
  13   4   5      415.34      269.53     44.19 o
  14   4   5      236.20      153.86     32.23 o
  15   4   5      907.06      613.34     57.21 o
 -15   5   5      283.25      121.81    140.98 o
 -14   5   5      186.79      168.77     36.33 o
 -13   5   5      128.93      183.69     37.98 o
 -12   5   5      471.21      733.90     68.01 o
 -11   5   5     1013.95      964.09     51.13 o
 -10   5   5        5.54       70.14     63.38 o
  -9   5   5     1301.51     1339.43    141.46 o
  -8   5   5     3148.73     3829.12    108.20 o
  -7   5   5     3332.20     2876.83     89.12 o
  -6   5   5       43.59      427.05     63.88 o
  -5   5   5     9968.59     7926.30    157.43 o
  -4   5   5     5144.21     4962.14    137.64 o
  -3   5   5      967.66     1069.68    118.38 o
  -2   5   5     2910.95     3712.95     71.75 o
  -1   5   5     6766.42     5988.53    254.72 o
   0   5   5     2435.73     2740.93     78.41 o
   1   5   5    10171.85     8658.74    629.04 o
   2   5   5     9050.02     9582.65   1147.58 o
   3   5   5     6746.45     6166.88    550.43 o
   4   5   5      679.02     1490.87     51.52 o
   5   5   5     5365.52     5570.39    340.37 o
   6   5   5     3217.95     3626.51    205.86 o
   7   5   5     8855.44     8243.53    587.64 o
   8   5   5      345.57      978.79     77.54 o
   9   5   5        4.36      227.56     57.22 o
  10   5   5      116.88      205.34     56.70 o
  11   5   5     2245.83     1914.61    108.09 o
  12   5   5        1.24       66.95     50.12 o
  13   5   5       10.94       40.76     38.83 o
  14   5   5      255.56      242.23     35.83 o
  15   5   5      247.96      246.04     83.99 o
 -15   6   5        1.77      -62.18     62.18 o
 -14   6   5      988.24     1045.72    154.29 o
 -13   6   5     1426.74     1189.49    109.42 o
 -12   6   5     3055.95     3045.88    180.37 o
 -11   6   5      360.14      367.07     78.42 o
 -10   6   5     3060.92     3499.04    240.34 o
  -9   6   5     1348.03     1164.58     64.23 o
  -8   6   5      384.18      373.16     84.14 o
  -7   6   5        9.20      170.64     30.83 o
  -6   6   5       60.76      269.17     30.94 o
  -5   6   5      814.37     1643.11    119.83 o
  -4   6   5      898.38      544.12     36.54 o
  -3   6   5      175.04      284.60     40.16 o
  -2   6   5     3772.94     3287.94    267.03 o
  -1   6   5    14297.90    13912.78    914.08 o
   0   6   5      169.49      284.60     66.47 o
   1   6   5     1738.53     2896.14    434.26 o
   2   6   5       32.86      561.60     66.73 o
   3   6   5      469.05      341.82     57.76 o
   4   6   5     1618.36     1316.46     68.68 o
   5   6   5     3293.67     4050.20    253.18 o
   6   6   5     1421.11     1599.26    108.88 o
   7   6   5     1262.28     1525.98     71.59 o
   8   6   5      223.00      223.01     49.91 o
   9   6   5     3523.07     3887.42    247.20 o
  10   6   5     4396.95     4648.12    125.42 o
  11   6   5     1672.61     1416.26    123.48 o
  12   6   5     3045.01     2556.94    148.99 o
  13   6   5      829.14      660.10     45.47 o
  14   6   5     1142.34      971.16     57.41 o
  15   6   5       22.18      110.96     52.59 o
 -14   7   5       12.64       56.22     37.97 o
 -13   7   5      121.18      116.53     37.33 o
 -12   7   5      580.60      624.98     67.12 o
 -11   7   5      403.34      329.76     54.74 o
 -10   7   5      159.14      243.21     23.96 o
  -9   7   5    18176.47    18797.51    388.31 o
  -8   7   5      197.80      307.60     32.86 o
  -7   7   5       97.34      549.91     40.06 o
  -6   7   5      325.18      628.74     42.36 o
  -5   7   5     7823.82     7175.70    158.66 o
  -4   7   5     3418.68     3221.95     85.43 o
  -3   7   5     6557.26     5898.47    257.69 o
  -2   7   5      679.68     1114.90     52.02 o
  -1   7   5     5605.39     5245.91    252.21 o
   0   7   5    21759.95    19410.71    994.63 o
   1   7   5     6018.44     6191.92    617.88 o
   2   7   5       85.48     1029.74    120.06 o
   3   7   5    15624.09    14897.71   1042.25 o
   4   7   5    10238.25    10067.50    791.70 o
   5   7   5     2171.70     2366.16    177.02 o
   6   7   5     1665.00     1675.43    102.61 o
   7   7   5     3888.98     3932.66    271.62 o
   8   7   5     1264.88     1593.46    100.73 o
   9   7   5    12397.78    13694.17    781.49 o
  10   7   5      272.74      513.25     56.44 o
  11   7   5       12.44       58.47     40.56 o
  12   7   5      429.85      191.27     44.76 o
  13   7   5       47.26      107.37     36.67 o
  14   7   5      264.51      200.35     43.50 o
 -14   8   5       33.08       48.03     70.69 o
 -13   8   5     1798.51     2158.39    183.06 o
 -12   8   5       57.21       44.82     63.59 o
 -11   8   5      846.58     1177.40     86.52 o
 -10   8   5      828.37      784.19     53.48 o
  -9   8   5     3432.13     3953.53    172.28 o
  -8   8   5     9175.42     9328.74    405.35 o
  -7   8   5    17579.05    17876.85    430.55 o
  -6   8   5     1444.67     1419.20     56.65 o
  -5   8   5     4377.77     3433.93    291.72 o
  -4   8   5     9993.92     9212.83    456.56 o
  -3   8   5    14688.79    12824.66    974.19 o
  -2   8   5     1130.78     1035.25     99.58 o
  -1   8   5      724.59      872.86    108.49 o
   0   8   5     1545.56     1638.57    152.48 o
   1   8   5     5080.63     4952.82    285.01 o
   2   8   5      133.80      381.67     45.99 o
   3   8   5     2089.40     3003.12    247.00 o
   4   8   5    22291.74    22499.16   1747.59 o
   5   8   5     3654.85     3256.48    202.77 o
   6   8   5     1491.56     1546.89     53.78 o
   7   8   5    10937.45    11170.03    473.09 o
   8   8   5    14262.63    14695.40    529.29 o
   9   8   5     1279.03     1418.81    115.10 o
  10   8   5      664.43      691.60     59.48 o
  11   8   5     1128.41     1132.22     59.23 o
  12   8   5       54.52      -13.63     52.49 o
  13   8   5      984.93      810.15     67.34 o
  14   8   5       92.93       69.19     40.76 o
 -14   9   5     1089.89      857.20     67.07 o
 -13   9   5      387.72      387.33     42.61 o
 -12   9   5     1257.97      993.32     77.40 o
 -11   9   5      122.15      232.85     41.72 o
 -10   9   5     1718.14     1315.83     78.04 o
  -9   9   5      213.00      178.53     46.71 o
  -8   9   5     1059.99     1224.33     80.00 o
  -7   9   5     1795.28     1921.76     94.55 o
  -6   9   5     3918.38     3690.61    270.88 o
  -5   9   5        6.83      217.76     64.62 o
  -4   9   5      415.25      884.46     93.28 o
  -3   9   5     1000.66      913.72    117.90 o
  -2   9   5     3944.16     4571.18    179.27 o
  -1   9   5      447.39      502.25     42.51 o
   0   9   5     3179.90     2807.48    105.39 o
   1   9   5      217.18      328.30     55.35 o
   2   9   5     5953.38     6329.05    374.36 o
   3   9   5      409.71      767.10     44.83 o
   4   9   5     2199.75     2628.83    265.91 o
   5   9   5      996.98     1017.48     93.80 o
   6   9   5     8010.65     8168.81    528.27 o
   7   9   5     5092.03     5814.19    419.97 o
   8   9   5     8213.61     8334.91    580.55 o
   9   9   5     1686.27     1456.10     99.94 o
  10   9   5     2090.09     1979.80     89.93 o
  11   9   5      345.80      516.30     45.09 o
  12   9   5     3355.42     3294.85    110.33 o
  13   9   5      171.93      204.79     46.67 o
 -13  10   5     1513.73     1115.96     92.51 o
 -12  10   5     2697.02     2735.62     93.02 o
 -11  10   5      113.03      145.72     33.94 o
 -10  10   5        9.02       64.23     46.38 o
  -9  10   5     2573.34     2248.74    121.48 o
  -8  10   5     2796.09     2904.20    147.62 o
  -7  10   5      630.61      688.91     32.17 o
  -6  10   5     9529.92     9698.36    625.14 o
  -5  10   5     1016.01     1245.02    171.92 o
  -4  10   5        0.00       10.16     84.18 o
  -3  10   5      229.82      177.62     70.34 o
  -2  10   5     1640.99     2060.51    296.28 o
  -1  10   5      311.54      889.82     90.57 o
   0  10   5      172.00      172.84     27.96 o
   1  10   5     1760.38     2024.20    179.23 o
   2  10   5      262.51      595.54     58.74 o
   3  10   5      415.14      649.96     44.00 o
   4  10   5      313.42      262.97     51.62 o
   5  10   5      210.17      757.73     43.48 o
   6  10   5     6032.29     7311.95    329.88 o
   7  10   5       64.10      254.07     75.39 o
   8  10   5     2230.96     2217.85     84.89 o
   9  10   5     2013.01     1878.17    214.81 o
  10  10   5       41.21       69.62     41.75 o
  11  10   5       14.09      146.14     73.56 o
  12  10   5     1616.39     1664.69     68.54 o
  13  10   5     2174.53     1683.13     78.28 o
 -12  11   5       74.45      131.48     94.48 o
 -11  11   5     1806.01     1784.88     84.17 o
 -10  11   5     1489.74     2079.12    118.71 o
  -9  11   5       28.51      105.78     31.70 o
  -8  11   5      750.88      608.76     50.88 o
  -7  11   5     6603.27     6472.62    233.69 o
  -6  11   5     3966.88     3856.48    191.90 o
  -5  11   5     2134.71     2031.28     84.51 o
  -4  11   5      370.06      419.03    104.02 o
  -3  11   5     1179.80      874.56     99.61 o
  -2  11   5       75.40      269.80     89.56 o
  -1  11   5     4740.57     4642.19    254.54 o
   0  11   5      424.33      517.34     62.20 o
   1  11   5    10241.67     8973.26    389.40 o
   2  11   5     1276.33     1787.32    163.33 o
   3  11   5      979.50     1026.20     54.61 o
   4  11   5      269.87      437.10     44.89 o
   5  11   5     6499.35     7012.36    439.33 o
   6  11   5       18.08      744.68     81.18 o
   7  11   5     3601.59     4196.36    224.28 o
   8  11   5      435.37      527.21     55.51 o
   9  11   5       34.95       36.60     42.89 o
  10  11   5      114.69      310.44     43.56 o
  11  11   5      876.52      689.12     67.55 o
  12  11   5       39.25      -38.01     38.01 o
 -12  12   5        6.81      -51.36     73.53 o
 -11  12   5      153.25      117.99     40.04 o
 -10  12   5        0.46       30.39     25.98 o
  -9  12   5      243.65      172.85     59.28 o
  -8  12   5       11.08        9.38     46.92 o
  -7  12   5     1536.91     1644.34     83.61 o
  -6  12   5      542.82      500.68     99.60 o
  -5  12   5     1381.40     1571.27    133.07 o
  -4  12   5       44.13      428.99     97.69 o
  -3  12   5    13614.21    13055.60   1295.99 o
  -2  12   5       33.17      137.25     44.48 o
  -1  12   5      279.13      310.68     41.44 o
   0  12   5     1618.20     2019.07    364.58 o
   1  12   5      829.18     1172.66    141.72 o
   2  12   5       59.04      126.00     29.77 o
   3  12   5     5443.29     5953.80    354.12 o
   4  12   5     2026.50     2410.39    174.04 o
   5  12   5     3448.81     3233.09    254.78 o
   6  12   5      406.37      516.24     68.10 o
   7  12   5      260.95      531.05     55.30 o
   8  12   5      163.28      369.46     46.12 o
   9  12   5     1519.10     1461.69     99.80 o
  10  12   5      129.79      248.07     37.22 o
  11  12   5      158.60      114.15     38.00 o
  12  12   5       38.17       20.96     45.20 o
 -11  13   5       92.93       54.55     46.79 o
 -10  13   5       22.65       -0.44     63.78 o
  -9  13   5      816.94      768.33     56.40 o
  -8  13   5       40.78      253.69     85.98 o
  -7  13   5      362.88      580.91    155.03 o
  -6  13   5       84.13      136.21     56.21 o
  -5  13   5     2576.01     2563.77    121.06 o
  -4  13   5      230.45      513.26     97.51 o
  -3  13   5      247.54      283.11     71.44 o
  -2  13   5     9542.79     9274.99   1037.18 o
  -1  13   5      521.84      424.69     51.66 o
   0  13   5     1572.80     1482.13    123.68 o
   1  13   5      415.95      412.71     33.83 o
   2  13   5     8212.27     8166.20    492.54 o
   3  13   5       52.86       51.74     29.64 o
   4  13   5     4127.48     4357.21    407.60 o
   5  13   5     4419.49     4189.32    292.51 o
   6  13   5       38.14       81.98     41.36 o
   7  13   5      285.45      262.51     39.33 o
   8  13   5     1840.14     2392.63    170.93 o
   9  13   5     1515.83     1395.09    109.08 o
  10  13   5       59.65      -16.09     37.18 o
  11  13   5      102.94       71.66     72.18 o
 -10  14   5      245.35      176.31     78.93 o
  -9  14   5     2670.23     2698.67    141.07 o
  -8  14   5      966.44      759.22     98.04 o
  -7  14   5      882.13     1111.16    170.77 o
  -6  14   5      184.53      385.49    135.18 o
  -5  14   5      373.61      420.96    100.77 o
  -4  14   5     1263.17     1105.83     82.85 o
  -3  14   5     4177.04     3482.69    223.78 o
  -2  14   5     1677.04     2026.46    488.31 o
  -1  14   5      553.43      463.97     63.23 o
   0  14   5        3.40       43.49     34.82 o
   1  14   5      231.27      113.82     32.54 o
   2  14   5     1160.42     1890.82    233.81 o
   3  14   5     2836.95     2908.00    139.97 o
   4  14   5     1389.80     1270.53     72.11 o
   5  14   5        8.95       42.69     29.01 o
   6  14   5     1699.29     1696.41    121.45 o
   7  14   5      386.03      393.89     46.13 o
   8  14   5     1593.06     1499.27    119.22 o
   9  14   5     1763.06     1676.57     97.92 o
  10  14   5      126.53       93.22     65.78 o
  -9  15   5       30.24       89.42     53.88 o
  -8  15   5     3582.53     3102.04    262.34 o
  -7  15   5      161.01      180.52     57.43 o
  -6  15   5      234.53      404.98     61.43 o
  -5  15   5       77.34       26.80     69.33 o
  -4  15   5        7.27       36.09     61.48 o
  -3  15   5       10.19      -28.70     49.21 o
  -2  15   5      345.96      514.88     68.58 o
  -1  15   5      621.25      432.14     55.33 o
   0  15   5     4027.05     3486.28    190.60 o
   1  15   5      889.30      832.81     69.35 o
   2  15   5     2183.37     2010.11    237.57 o
   3  15   5       14.03        5.46     33.80 o
   4  15   5        2.41       10.98     27.85 o
   5  15   5       33.27       34.35     26.34 o
   6  15   5     1022.45     1333.43    140.65 o
   7  15   5      112.02       68.07     30.02 o
   8  15   5     2965.83     2510.23    212.71 o
   9  15   5        0.03      -15.49     60.77 o
  -8  16   5     1041.80      812.50     71.78 o
  -7  16   5     1358.10      897.29     71.58 o
  -6  16   5       61.87      112.91     60.06 o
  -5  16   5      327.89      398.23     82.77 o
  -4  16   5     3090.16     2674.23    238.18 o
  -3  16   5      708.14      533.53    106.43 o
  -2  16   5      112.18      119.14     52.19 o
  -1  16   5      384.09      496.85    120.24 o
   0  16   5      653.77      622.75     76.96 o
   1  16   5      819.57      941.67    130.63 o
   2  16   5      415.49      484.91     38.39 o
   3  16   5      598.56      446.10     70.50 o
   4  16   5      543.42      751.09    132.08 o
   5  16   5      756.20      931.10    107.01 o
   6  16   5       24.89       65.29     26.40 o
   7  16   5      961.57      580.51     57.07 o
  -6  17   5        3.40       41.12     57.48 o
  -5  17   5       97.86      134.78     59.53 o
  -4  17   5        8.69      129.36     59.96 o
  -3  17   5      861.57      729.57     78.23 o
  -2  17   5      334.42      292.98     61.99 o
  -1  17   5      266.62      154.53     56.16 o
   0  17   5        5.01      -19.33     56.63 o
   1  17   5        2.40       41.50     37.10 o
   2  17   5      216.93      193.20     28.06 o
   3  17   5      898.91      753.81     51.99 o
   4  17   5      659.35      686.02     54.70 o
   5  17   5      417.69      443.66     38.56 o
   6  17   5       76.31      137.38     42.18 o
  -3  18   5     2199.76     1744.57     97.60 o
  -2  18   5       79.23      114.93     68.84 o
  -1  18   5      343.18      273.32     54.53 o
   0  18   5        1.45      143.72     66.53 o
   1  18   5      845.82      540.16    103.25 o
   2  18   5      511.70      573.14     98.59 o
   3  18   5      719.19      697.00    136.03 o
 -14   0   6      778.10     1008.52    162.04 o
 -12   0   6     2148.55     2237.80    113.13 o
 -10   0   6     6423.15     5734.81    202.49 o
  -8   0   6     2040.69     2092.75    135.90 o
  -6   0   6   112229.59   103628.04   4791.47 o
  -4   0   6    63446.48    62688.23   2889.26 o
  -2   0   6   297859.72   342877.34   9785.32 o
   0   0   6    91374.84   110445.27   5229.22 o
   2   0   6   224409.92   259709.34   9166.17 o
   4   0   6    67818.75    65630.09   6514.54 o
   6   0   6    53465.36    57795.74   7610.53 o
   8   0   6     3012.59     2726.70    168.46 o
  10   0   6     1454.50     1314.56    194.62 o
  12   0   6     2035.16     1634.21     81.44 o
  14   0   6      856.35      894.02     61.09 o
 -15   1   6      919.59     1123.49     74.40 o
 -14   1   6       15.91       32.83     42.18 o
 -13   1   6      323.23      340.53     47.57 o
 -12   1   6     1679.70     1893.62     88.51 o
 -11   1   6     2339.39     2263.25     73.19 o
 -10   1   6     7026.08     6976.51    171.57 o
  -9   1   6     2065.59     1992.13     86.12 o
  -8   1   6    10516.04    10347.28    439.07 o
  -7   1   6      454.26      504.48     26.24 o
  -6   1   6    32085.25    27076.88    744.73 o
  -5   1   6    25388.71    22887.35    903.30 o
  -4   1   6     5561.17     4145.77    208.49 o
  -3   1   6     2872.63     3030.51     92.13 o
  -2   1   6     6609.43     5687.37    352.57 o
  -1   1   6     2275.96     2678.16    119.67 o
   0   1   6      565.71      887.96     54.22 o
   1   1   6     6911.54     8254.31    327.87 o
   2   1   6    15036.86    14878.73    511.15 o
   3   1   6     4180.64     3709.63     73.87 o
   4   1   6    10877.82     8177.38    260.64 o
   5   1   6    42753.04    40948.97   2019.40 o
   6   1   6    34544.33    35986.37   1008.59 o
   7   1   6       17.45      101.46     40.24 o
   8   1   6    11597.58    11036.43    746.14 o
   9   1   6     3559.21     3670.57    233.75 o
  10   1   6     4276.59     4303.28    101.36 o
  11   1   6     3131.84     3593.61     90.09 o
  12   1   6     1206.58     1056.54     50.62 o
  13   1   6      384.78      237.12     36.66 o
  14   1   6      158.42      187.80     29.58 o
  15   1   6     1268.56     1054.37     86.37 o
 -15   2   6      168.51       74.06     51.88 o
 -14   2   6     2602.31     2662.56    234.38 o
 -13   2   6      421.31      316.47     82.42 o
 -12   2   6       21.20      106.12     51.92 o
 -11   2   6      789.91     1227.87     64.86 o
 -10   2   6    16799.04    19522.26    548.78 o
  -9   2   6     1051.02     1162.39     50.73 o
  -8   2   6      293.81      618.99     48.40 o
  -7   2   6      194.78      248.28     25.45 o
  -6   2   6     5360.50     4972.62    201.83 o
  -5   2   6      325.40      574.75     58.24 o
  -4   2   6    55349.66    51100.97   1286.11 o
  -3   2   6    20052.70    18359.58    443.94 o
  -2   2   6    18555.46    16187.06    354.91 o
  -1   2   6     9880.38    10283.26    424.72 o
   0   2   6    86633.76    92308.52   3288.76 o
   1   2   6     8654.11     9000.72    260.83 o
   2   2   6    20491.23    17788.72    523.99 o
   3   2   6    18238.93    18588.24    757.48 o
   4   2   6    28695.43    30722.04   1121.99 o
   5   2   6     2105.21     2846.85     81.19 o
   6   2   6     6056.43     6394.26    293.94 o
   7   2   6      185.80      225.76     40.05 o
   8   2   6      822.35     1114.79     70.64 o
   9   2   6     1856.61     2297.62    114.23 o
  10   2   6    19150.18    18668.05    683.94 o
  11   2   6     1876.75     1912.94    112.74 o
  12   2   6      213.89      304.43     43.21 o
  13   2   6      328.65      350.92     37.38 o
  14   2   6     2578.92     1902.96     80.91 o
  15   2   6      297.16      136.14     36.37 o
 -15   3   6     2095.72     1835.35    169.79 o
 -14   3   6      184.45      183.26    102.69 o
 -13   3   6      173.89      302.48     67.12 o
 -12   3   6      488.15      551.44     66.62 o
 -11   3   6     9437.77    10531.24    384.02 o
 -10   3   6     3549.50     3640.03    137.95 o
  -9   3   6      485.56      808.60     43.56 o
  -8   3   6     5928.49     5905.62    196.01 o
  -7   3   6      435.41      640.21     61.62 o
  -6   3   6    22451.62    20823.55    523.58 o
  -5   3   6    14754.06    13423.89    368.99 o
  -4   3   6    30018.61    26948.17   1127.00 o
  -3   3   6    27420.96    26197.97   1704.28 o
  -2   3   6    10246.08     9148.92    298.13 o
  -1   3   6    22689.79    19646.92    758.83 o
   0   3   6      140.73      221.20     27.97 o
   1   3   6    37754.64    34587.70   1996.21 o
   2   3   6    20728.82    19917.10   1347.39 o
   3   3   6     5973.14     9208.71    518.91 o
   4   3   6    39889.04    39810.25   2315.93 o
   5   3   6     8428.00     9156.07    339.93 o
   6   3   6    23233.84    23026.39    697.03 o
   7   3   6      737.88     1482.31     78.98 o
   8   3   6     5535.59     5850.80    231.58 o
   9   3   6      426.91      891.54    100.00 o
  10   3   6     2705.78     2783.95     75.03 o
  11   3   6     9686.84    10566.80    393.57 o
  12   3   6      263.17       88.38     41.08 o
  13   3   6      869.94     1005.70     47.84 o
  14   3   6      362.14      260.00     35.87 o
  15   3   6     1659.71     1579.82     72.69 o
 -15   4   6     1518.97     1848.39    261.25 o
 -14   4   6      143.03       60.99     62.23 o
 -13   4   6       21.42       77.11     52.22 o
 -12   4   6     4543.85     5134.85    128.67 o
 -11   4   6       70.81       32.35     33.91 o
 -10   4   6     6049.08     6440.40    133.26 o
  -9   4   6       83.77      125.77     35.81 o
  -8   4   6     2208.75     2454.88     73.29 o
  -7   4   6     6158.18     6081.01    158.08 o
  -6   4   6    18203.93    15433.05    448.29 o
  -5   4   6     1149.84     1084.20     51.86 o
  -4   4   6      774.05      542.10     29.04 o
  -3   4   6    14862.68    13089.58    633.61 o
  -2   4   6    53701.61    40785.85   1318.07 o
  -1   4   6     2339.46     1975.29    131.22 o
   0   4   6     7591.43     7017.05    527.21 o
   1   4   6      960.02      725.03     39.30 o
   2   4   6    41556.37    35064.40   1965.04 o
   3   4   6     5533.98     5273.59    179.69 o
   4   4   6       62.78      172.29     36.52 o
   5   4   6       30.06      311.23     55.30 o
   6   4   6     9857.74    10961.44    497.70 o
   7   4   6     1479.21     1932.90     76.38 o
   8   4   6     1123.28     1472.97     82.72 o
   9   4   6       77.78      101.99     44.78 o
  10   4   6     4254.77     4089.28    173.02 o
  11   4   6      246.38      256.48     38.73 o
  12   4   6     4159.07     3361.59    119.62 o
  13   4   6       13.01        5.30     35.28 o
  14   4   6      106.19       63.87     37.01 o
  15   4   6     1765.42     1465.16     78.44 o
 -15   5   6      467.77      728.12    164.60 o
 -14   5   6      953.94      664.30     71.64 o
 -13   5   6      277.98      243.48     34.18 o
 -12   5   6     2138.46     2152.94     96.36 o
 -11   5   6      143.60      248.77     43.39 o
 -10   5   6     1212.19     1199.82     76.22 o
  -9   5   6    10047.48    10731.98    632.49 o
  -8   5   6     6097.28     5749.07    131.48 o
  -7   5   6      445.41      465.28     38.38 o
  -6   5   6      185.73      145.34     41.29 o
  -5   5   6    35358.23    32587.21    799.34 o
  -4   5   6     2893.72     2241.95     74.10 o
  -3   5   6       59.57       75.20     31.60 o
  -2   5   6     1091.53     1048.51     88.77 o
  -1   5   6    29876.28    26676.64   1252.00 o
   0   5   6       39.74       18.09     26.60 o
   1   5   6    52053.40    49831.00   4475.11 o
   2   5   6     3888.53     4128.85    468.23 o
   3   5   6       48.06      133.80     38.63 o
   4   5   6     2212.90     1747.80    104.74 o
   5   5   6    58380.77    59932.16   3387.63 o
   6   5   6      180.82      214.11     38.92 o
   7   5   6       10.36       50.31     36.80 o
   8   5   6     5593.10     5592.57    206.27 o
   9   5   6    12671.02    13432.85    841.69 o
  10   5   6     1923.00     1614.88     93.05 o
  11   5   6      924.49     1136.91     62.21 o
  12   5   6     1469.10     1492.13     56.81 o
  13   5   6      134.74      196.35     41.44 o
  14   5   6     1262.76     1001.28    100.34 o
  15   5   6     1092.15      952.26     82.29 o
 -15   6   6       66.80       87.16     52.31 o
 -14   6   6      424.35      304.19     84.18 o
 -13   6   6      439.71      641.38     83.64 o
 -12   6   6       33.94       12.44     52.13 o
 -11   6   6     3833.00     4419.38    317.83 o
 -10   6   6     4499.38     4510.23    109.36 o
  -9   6   6     4296.85     4542.86    190.10 o
  -8   6   6     9964.28     9785.71    432.62 o
  -7   6   6      326.23      619.41     80.53 o
  -6   6   6    24905.98    22018.08    904.14 o
  -5   6   6     4182.49     4090.82    260.59 o
  -4   6   6    85739.77    85332.90   2729.35 o
  -3   6   6    20788.08    17896.23    763.11 o
  -2   6   6    55737.39    49470.43   3249.59 o
  -1   6   6    47915.20    44960.89   2454.83 o
   0   6   6   194908.63   214472.73  13791.65 o
   1   6   6    45663.04    46008.14   2366.06 o
   2   6   6    41359.59    40305.21   1869.34 o
   3   6   6    15727.50    14794.91    923.75 o
   4   6   6    66567.58    77378.33   5502.39 o
   5   6   6      799.02     1321.91     94.78 o
   6   6   6    11438.57    13415.22    693.33 o
   7   6   6     2959.59     2642.07    182.26 o
   8   6   6     6133.88     6698.97    330.99 o
   9   6   6     7387.17     8458.89    333.02 o
  10   6   6     1939.89     1687.18     92.77 o
  11   6   6     5720.17     6215.98    317.72 o
  12   6   6       30.28      112.31     51.64 o
  13   6   6      641.48      567.66     61.51 o
  14   6   6      319.87      153.21     40.82 o
 -14   7   6       27.72       37.01     33.84 o
 -13   7   6        3.26      -39.99     55.25 o
 -12   7   6      668.04      878.62     47.86 o
 -11   7   6     1398.87     1327.13     67.60 o
 -10   7   6      320.76      312.16     40.90 o
  -9   7   6     2266.28     2972.39    120.17 o
  -8   7   6     6075.72     5783.90    211.37 o
  -7   7   6    13996.95    12761.04    339.14 o
  -6   7   6     2191.94     2258.04     57.98 o
  -5   7   6     3252.69     2878.37    108.42 o
  -4   7   6    12288.12    12358.65    366.47 o
  -3   7   6     5089.66     5119.89    157.56 o
  -2   7   6     4351.10     3901.23    237.51 o
  -1   7   6     2313.62     2849.81    184.64 o
   0   7   6     1044.19     1199.46     91.81 o
   1   7   6      445.18     1129.03    104.53 o
   2   7   6     1538.68     1948.98    204.16 o
   3   7   6    14444.99    14662.53    749.57 o
   4   7   6     6201.13     7023.27    450.93 o
   5   7   6     2626.83     2713.47    159.53 o
   6   7   6     2771.06     3005.24    110.01 o
   7   7   6    18195.15    19619.82    749.29 o
   8   7   6     4815.41     5036.65    258.67 o
   9   7   6     1147.18     1446.65    127.90 o
  10   7   6       33.24      161.59     46.54 o
  11   7   6     1243.61     1277.28     76.46 o
  12   7   6      492.02      612.01     66.42 o
  13   7   6       65.53       76.50     40.80 o
  14   7   6       23.29       18.15     38.08 o
 -14   8   6      696.54      513.64     48.41 o
 -13   8   6      953.92      906.38     76.90 o
 -12   8   6      949.54      667.67     45.70 o
 -11   8   6      108.33      200.88     51.56 o
 -10   8   6      771.80      654.02     32.76 o
  -9   8   6     4074.28     4020.70     99.45 o
  -8   8   6     3893.57     3459.45    111.45 o
  -7   8   6       36.59       79.58     38.57 o
  -6   8   6     3774.11     3636.64     92.55 o
  -5   8   6     8182.36     6549.16    207.19 o
  -4   8   6     2670.22     2374.05     76.98 o
  -3   8   6     1071.61      717.35     43.31 o
  -2   8   6     3633.16     3638.84    125.32 o
  -1   8   6     3579.31     2846.60    134.91 o
   0   8   6       51.41       95.13     24.88 o
   1   8   6     6340.71     4606.19    343.89 o
   2   8   6     4051.85     4624.87    280.92 o
   3   8   6      111.91      195.35     38.22 o
   4   8   6       25.85      443.90     71.53 o
   5   8   6     7061.63     7196.41    464.26 o
   6   8   6     4851.65     4763.33    325.88 o
   7   8   6        8.35       96.57     38.85 o
   8   8   6      502.99      628.78     52.49 o
   9   8   6     2582.26     2925.82    179.54 o
  10   8   6     1114.45      879.97     93.06 o
  11   8   6      125.06      127.27     60.31 o
  12   8   6      432.86      321.01     41.86 o
  13   8   6     1335.18     1124.24     64.30 o
  14   8   6      735.94      475.82     73.00 o
 -13   9   6     2952.98     3036.89    128.24 o
 -12   9   6      729.41      650.54     41.24 o
 -11   9   6       91.05       72.07     30.45 o
 -10   9   6      247.56      232.59     32.51 o
  -9   9   6     5598.55     6022.94    226.20 o
  -8   9   6      262.45      220.77     32.61 o
  -7   9   6     3835.05     4228.58    161.90 o
  -6   9   6     1673.53     1645.24     53.54 o
  -5   9   6      701.60     1114.97    132.39 o
  -4   9   6     2605.83     2572.06     60.50 o
  -3   9   6    23245.80    22867.72   1116.92 o
  -2   9   6      196.58      390.71     51.53 o
  -1   9   6    12042.96    11473.00    875.75 o
   0   9   6      114.84      291.11     57.97 o
   1   9   6    10031.81     9770.56    371.55 o
   2   9   6      580.06      804.47     67.20 o
   3   9   6    16563.86    17963.46   1044.99 o
   4   9   6     5183.40     5622.78    399.14 o
   5   9   6     3328.50     3787.81    256.38 o
   6   9   6     3195.00     3063.80    183.02 o
   7   9   6     1529.28     1868.06    137.66 o
   8   9   6      356.47      347.82     50.51 o
   9   9   6     8500.72     9871.01    771.51 o
  10   9   6      447.70      311.02     59.49 o
  11   9   6       66.56      189.43     42.98 o
  12   9   6     1106.64      909.58     68.48 o
  13   9   6     3085.14     2767.75    152.99 o
 -13  10   6      503.97      442.24     54.41 o
 -12  10   6     2855.22     3448.39    243.86 o
 -11  10   6     1619.51     1637.02    130.15 o
 -10  10   6     1006.81     1004.43     72.81 o
  -9  10   6      618.17      658.52     32.16 o
  -8  10   6     7922.20     8083.89    227.16 o
  -7  10   6     3791.40     3609.84    224.63 o
  -6  10   6     4706.10     4795.00    532.74 o
  -5  10   6     4296.76     4383.96    137.05 o
  -4  10   6     5577.42     4774.26    243.71 o
  -3  10   6     5579.10     6161.72    277.71 o
  -2  10   6    18503.65    15523.69    629.69 o
  -1  10   6    17582.03    17291.92    999.28 o
   0  10   6      870.55      964.68    150.28 o
   1  10   6    13594.27    14522.37    416.41 o
   2  10   6    12724.85    12060.20    642.89 o
   3  10   6     8349.12     9338.25    590.97 o
   4  10   6     5721.82     5865.67    594.60 o
   5  10   6     3057.63     3358.72    203.30 o
   6  10   6      896.49     1193.93    120.01 o
   7  10   6     2686.60     2481.28    119.79 o
   8  10   6    10510.88    10315.91    832.89 o
   9  10   6      870.06      962.39     86.51 o
  10  10   6      151.72      157.69     44.66 o
  11  10   6     1267.63     1067.82     56.07 o
  12  10   6     3697.56     3351.72    102.57 o
  13  10   6      651.32      542.92     52.06 o
 -12  11   6      614.78      692.21     82.07 o
 -11  11   6      877.67      894.88     49.73 o
 -10  11   6        3.49        3.76     35.69 o
  -9  11   6       71.64       93.60     20.14 o
  -8  11   6     1681.70     1789.50    137.27 o
  -7  11   6     9969.35    10318.01    442.69 o
  -6  11   6     3670.16     3310.79    260.53 o
  -5  11   6     1570.71     1446.69     88.92 o
  -4  11   6      405.05      721.01     81.03 o
  -3  11   6    22491.99    21070.08    328.86 o
  -2  11   6      882.24      866.31    143.45 o
  -1  11   6     1086.70     1169.25    147.38 o
   0  11   6      600.87      764.34    116.03 o
   1  11   6     4278.60     4392.69    143.33 o
   2  11   6      109.91      176.16     29.37 o
   3  11   6    21218.68    22724.60   1135.20 o
   4  11   6     2045.65     2593.95    255.90 o
   5  11   6      171.33      266.21     44.01 o
   6  11   6     2944.35     3164.70    140.69 o
   7  11   6    13046.45    14542.98    642.36 o
   8  11   6     1301.26     1750.11     96.84 o
   9  11   6       14.23       39.86     41.61 o
  10  11   6        9.84       46.42     57.78 o
  11  11   6     1628.65     1544.17     65.12 o
  12  11   6      248.19      286.27     45.11 o
 -11  12   6        4.47      -27.62     58.56 o
 -10  12   6      312.07      321.43    106.74 o
  -9  12   6        7.87       35.66     49.93 o
  -8  12   6     3515.22     3153.81    143.21 o
  -7  12   6      631.70      577.80     69.02 o
  -6  12   6     3411.91     3237.99    173.64 o
  -5  12   6      299.89      223.44     56.22 o
  -4  12   6    21844.77    22298.01    993.74 o
  -3  12   6      484.41      323.30     70.67 o
  -2  12   6    24555.35    24629.33   1219.91 o
  -1  12   6      678.07      632.55     58.62 o
   0  12   6    28624.93    29190.71   2203.99 o
   1  12   6     1667.09     1712.42     78.28 o
   2  12   6    23336.68    24078.38   1157.26 o
   3  12   6      758.19      870.94     37.65 o
   4  12   6    14408.39    15346.02    803.81 o
   5  12   6     1448.25     1453.22    157.79 o
   6  12   6     2404.85     2741.18    168.77 o
   7  12   6     1382.98     1306.59     77.13 o
   8  12   6     1406.01     1455.53    125.23 o
   9  12   6       86.55       54.09     42.56 o
  10  12   6      268.85      127.42     49.64 o
  11  12   6       58.69      113.14     42.46 o
 -11  13   6      242.51      313.39    228.96 o
 -10  13   6        6.90       58.70     48.95 o
  -9  13   6     1359.48     1037.07    108.69 o
  -8  13   6     1365.30     1176.00     71.94 o
  -7  13   6      337.00      472.60     78.71 o
  -6  13   6      149.49       98.75     55.81 o
  -5  13   6      202.64      343.56    104.67 o
  -4  13   6     3458.78     3054.10    135.34 o
  -3  13   6      703.88      834.53     83.96 o
  -2  13   6       10.22      -37.13     38.57 o
  -1  13   6     1170.15     1362.34    159.31 o
   0  13   6        4.76      -24.68     45.84 o
   1  13   6      368.94      476.37     41.95 o
   2  13   6      552.24      577.43     48.50 o
   3  13   6     3186.61     2785.16    150.82 o
   4  13   6     3606.33     3372.65    155.80 o
   5  13   6      173.64      260.09     35.00 o
   6  13   6      382.30      539.74     55.25 o
   7  13   6       54.07      106.76     36.00 o
   8  13   6     1571.83     1499.85     98.07 o
   9  13   6     1865.15     1672.09     87.45 o
  10  13   6       24.47      110.59     39.34 o
 -10  14   6        5.96      120.83    106.51 o
  -9  14   6      901.04      899.86    112.32 o
  -8  14   6     3497.26     3148.70    140.63 o
  -7  14   6      904.88      878.35    117.08 o
  -6  14   6      291.23      164.88    107.64 o
  -5  14   6      636.13      451.88     61.42 o
  -4  14   6       40.52      109.92    104.62 o
  -3  14   6      725.09      722.22     80.63 o
  -2  14   6     8312.98     7853.87    469.59 o
  -1  14   6     1104.74     1213.19    128.62 o
   0  14   6     2571.94     2841.98    206.32 o
   1  14   6      668.80      715.76     67.47 o
   2  14   6     7984.63     7554.37    728.08 o
   3  14   6     2080.49     1924.94    151.99 o
   4  14   6       19.67      117.64     34.08 o
   5  14   6      159.13      230.36     57.06 o
   6  14   6       31.84       80.62     29.01 o
   7  14   6     2011.99     2210.40    158.62 o
   8  14   6     3045.09     2703.13    169.47 o
   9  14   6      256.57      428.86     69.25 o
  -9  15   6      187.49       62.90     74.03 o
  -8  15   6      138.05       71.68     49.06 o
  -7  15   6     1409.88     1089.90     77.95 o
  -6  15   6     1099.54     1065.02    120.86 o
  -5  15   6     2564.62     2542.81    181.88 o
  -4  15   6      490.20      579.46     72.89 o
  -3  15   6      359.80      378.85     56.83 o
  -2  15   6       61.51       36.69     86.67 o
  -1  15   6     4703.81     4628.45    222.74 o
   0  15   6        0.08      -31.64     31.64 o
   1  15   6     1393.65     1476.86    114.18 o
   2  15   6       32.75       24.61     37.54 o
   3  15   6      212.03      191.97     30.00 o
   4  15   6      768.11      674.91     65.92 o
   5  15   6      767.51      814.32     67.38 o
   6  15   6      808.39      963.00     87.09 o
   7  15   6     2216.80     2307.17    215.59 o
   8  15   6      217.37      193.80     81.00 o
  -7  16   6       70.28      165.10     63.61 o
  -6  16   6      834.21      720.85     70.28 o
  -5  16   6      113.77      127.86     59.55 o
  -4  16   6     2807.23     2696.63    168.73 o
  -3  16   6      716.03      754.56    132.70 o
  -2  16   6     1160.24      927.78    164.76 o
  -1  16   6       12.20      -39.94     54.05 o
   0  16   6     1727.38     1389.24    146.00 o
   1  16   6      160.82      196.39     45.23 o
   2  16   6      776.41      710.89     64.13 o
   3  16   6      835.66      827.38     62.81 o
   4  16   6     2900.56     2869.85    255.91 o
   5  16   6       14.34        6.00     28.46 o
   6  16   6      214.85      229.09     38.24 o
   7  16   6      246.74       82.74     48.29 o
  -5  17   6      116.02      183.18     59.46 o
  -4  17   6       91.65      103.65     74.29 o
  -3  17   6     1625.65     1300.83     80.84 o
  -2  17   6      353.49      261.12     61.31 o
  -1  17   6      606.30      587.71     87.81 o
   0  17   6      107.65      229.14     55.63 o
   1  17   6      295.87      173.25     51.32 o
   2  17   6      388.06      353.29     45.08 o
   3  17   6     2766.01     2722.40    236.49 o
   4  17   6      472.03      353.02     86.67 o
   5  17   6       40.00      128.33     47.09 o
  -2  18   6     7881.89     7554.97    627.21 o
  -1  18   6      114.85      148.78     62.04 o
   0  18   6      752.18      534.18     87.11 o
   1  18   6      308.94      306.44     68.18 o
   2  18   6     7581.14     8043.47    441.72 o
 -15   0   7      290.75       94.01     92.84 o
 -13   0   7     6283.25     7495.22    436.72 o
 -11   0   7      666.35      623.99    112.47 o
  -9   0   7     8281.65     8389.01    272.74 o
  -7   0   7        0.05      107.63     95.92 o
  -5   0   7     3142.77     2912.49    142.72 o
  -3   0   7     3961.27     3617.83    811.94 o
  -1   0   7    42393.44    46870.86   4075.76 o
   1   0   7    15100.59    14819.18    399.41 o
   3   0   7    14276.54    13530.13    837.83 o
   5   0   7      255.16      914.08    137.44 o
   7   0   7      170.99      661.22    183.01 o
   9   0   7    12211.27    13437.34   1196.06 o
  11   0   7      323.69      264.35    234.94 o
  13   0   7     5830.49     6145.46    175.55 o
  15   0   7       78.46       60.58     58.99 o
 -15   1   7       51.86       73.87     68.84 o
 -14   1   7       21.92       42.52     49.13 o
 -13   1   7       43.14       91.15     50.28 o
 -12   1   7      403.31      149.08     76.95 o
 -11   1   7      324.52      498.48     72.70 o
 -10   1   7     1510.56     1935.25    172.53 o
  -9   1   7     7162.05     6596.93    509.06 o
  -8   1   7     3866.49     3166.22     79.98 o
  -7   1   7     1030.95     1011.12     61.62 o
  -6   1   7     2445.69     1823.95    124.57 o
  -5   1   7    27828.97    24881.58    996.70 o
  -4   1   7      665.45      806.51     72.96 o
  -3   1   7      226.82      904.25     86.82 o
  -2   1   7    24060.39    23561.66    648.17 o
  -1   1   7    10370.92    10618.43    235.97 o
   0   1   7    23090.36    26946.83   1215.84 o
   1   1   7    16743.79    17499.62    715.72 o
   2   1   7    28605.96    30417.87   1191.41 o
   3   1   7      967.40     1108.16     90.28 o
   4   1   7      110.55      163.47     47.43 o
   5   1   7    23263.76    22992.76    887.30 o
   6   1   7      809.72      895.40     98.22 o
   7   1   7     4724.01     4686.59    369.97 o
   8   1   7     6639.59     6710.66    569.96 o
   9   1   7     3026.94     3078.19    114.57 o
  10   1   7     1323.90     1458.42     60.82 o
  11   1   7     1781.56     1866.55     57.40 o
  12   1   7     1125.76      745.88     52.84 o
  13   1   7      227.87      164.22     34.40 o
  14   1   7       14.02       24.32     34.92 o
  15   1   7      222.36      225.20     58.41 o
 -15   2   7      634.48      475.63     64.46 o
 -14   2   7       35.03        7.13     51.29 o
 -13   2   7     1234.92     1111.47     93.06 o
 -12   2   7      455.47      418.11     91.14 o
 -11   2   7     2398.75     2189.43     96.73 o
 -10   2   7      833.41      873.58     75.98 o
  -9   2   7    13463.51    12093.04    986.40 o
  -8   2   7     4535.04     4180.45    117.31 o
  -7   2   7     2288.44     1542.74     50.48 o
  -6   2   7     2182.76     1831.50     88.26 o
  -5   2   7    49491.84    49580.52   2248.54 o
  -4   2   7    15462.77    14671.56    418.98 o
  -3   2   7     7053.92     6899.61    193.54 o
  -2   2   7       57.87       11.60     29.58 o
  -1   2   7    28548.93    26890.77    864.66 o
   0   2   7      342.50      387.56     44.97 o
   1   2   7    50530.09    53176.13   2375.90 o
   2   2   7      448.22      419.03     53.53 o
   3   2   7     2407.40     2437.72    127.61 o
   4   2   7    24258.15    22689.47    961.56 o
   5   2   7    74842.91    75089.75   3541.54 o
   6   2   7     2110.14     1831.25     77.91 o
   7   2   7     1172.06      972.79     57.83 o
   8   2   7     6549.74     6898.61    160.00 o
   9   2   7    18123.73    18968.26    491.23 o
  10   2   7      477.54      580.87     42.36 o
  11   2   7     2365.23     2238.02    130.51 o
  12   2   7      364.05      343.95     54.40 o
  13   2   7      732.61      379.92     47.07 o
  14   2   7        3.99       21.56     31.33 o
  15   2   7      906.75      497.36     49.86 o
 -15   3   7       53.96      -20.77     67.89 o
 -14   3   7     1074.68     1149.31     84.65 o
 -13   3   7      192.78      125.39     59.95 o
 -12   3   7     3918.40     4754.76    229.94 o
 -11   3   7      161.18      382.32     92.01 o
 -10   3   7    11214.03    12740.19    447.45 o
  -9   3   7      110.35      113.72     61.36 o
  -8   3   7      138.43      225.52     32.08 o
  -7   3   7        7.02      113.03     31.02 o
  -6   3   7    11703.83    10310.65    243.97 o
  -5   3   7     2905.01     3011.68    120.43 o
  -4   3   7     2677.61     2303.92     63.73 o
  -3   3   7     9750.34     9555.53    232.61 o
  -2   3   7      149.58      189.17     29.01 o
  -1   3   7    20588.56    21327.30    777.81 o
   0   3   7       37.84       61.86     43.36 o
   1   3   7    20156.32    20666.45   1519.11 o
   2   3   7      239.60      306.52     38.72 o
   3   3   7     7150.39     7328.53    203.25 o
   4   3   7     2413.32     2809.69    150.13 o
   5   3   7      437.14     1017.43     48.41 o
   6   3   7    10160.95     9508.88    547.73 o
   7   3   7     1232.13     1324.23     66.66 o
   8   3   7      380.42      180.14     44.24 o
   9   3   7     1897.24     1491.80    105.16 o
  10   3   7     9515.42    10167.46    535.79 o
  11   3   7     1514.30     1371.94     92.05 o
  12   3   7     4560.74     4127.38    228.71 o
  13   3   7      721.04      545.14     41.85 o
  14   3   7      479.66      514.58     52.02 o
  15   3   7        6.33      -46.72     49.27 o
 -15   4   7     2076.58     1692.31    116.31 o
 -14   4   7      398.77      217.62     73.03 o
 -13   4   7       26.07       83.15     53.20 o
 -12   4   7     2454.91     2482.65    149.47 o
 -11   4   7     7749.36     7005.48    175.21 o
 -10   4   7       14.21       16.20     36.46 o
  -9   4   7     1099.91      927.76     51.38 o
  -8   4   7     8219.33     8680.00    559.01 o
  -7   4   7     4627.71     3760.33    300.42 o
  -6   4   7     1407.32     1113.02     57.66 o
  -5   4   7    15914.00    15389.67    250.17 o
  -4   4   7     1645.74     1563.20     83.75 o
  -3   4   7     3024.04     3209.15    295.84 o
  -2   4   7     4254.88     2948.22     87.03 o
  -1   4   7    47796.24    47737.55   3023.49 o
   0   4   7      862.06     1230.49    131.55 o
   1   4   7    25696.69    24846.29   1020.65 o
   2   4   7     4278.87     3533.23    145.30 o
   3   4   7    13877.53    14045.24    961.28 o
   4   4   7     6698.44     7411.11    427.54 o
   5   4   7    11915.41    11962.29    573.99 o
   6   4   7     1216.54     1107.74     42.18 o
   7   4   7     8673.22     8701.03    414.92 o
   8   4   7    12180.93    13852.86    601.28 o
   9   4   7     1734.50     1306.11     56.62 o
  10   4   7       51.36       69.33     45.70 o
  11   4   7     7567.30     6332.14    263.46 o
  12   4   7     2425.51     2388.91    109.70 o
  13   4   7      139.84       90.44     37.55 o
  14   4   7      304.15      215.86     44.61 o
 -14   5   7        7.08       18.22     51.41 o
 -13   5   7       13.27       -6.09     27.55 o
 -12   5   7      670.15      525.22     62.72 o
 -11   5   7     4100.20     4294.69    111.94 o
 -10   5   7       25.82      110.13     44.17 o
  -9   5   7      312.34      377.99     76.46 o
  -8   5   7      721.44      794.31    107.91 o
  -7   5   7    14857.40    14453.75    344.54 o
  -6   5   7     3704.60     3029.61     70.42 o
  -5   5   7       25.19      139.46     70.25 o
  -4   5   7      141.05      278.50     46.98 o
  -3   5   7     2668.34     2478.34     55.82 o
  -2   5   7    49295.51    42439.55   2622.73 o
  -1   5   7     1956.36     1913.63     57.75 o
   0   5   7      815.58     1333.42     61.34 o
   1   5   7     6130.68     5673.82    590.17 o
   2   5   7    53958.98    49581.91   3928.41 o
   3   5   7     1907.15     1876.39     83.61 o
   4   5   7      402.13      575.54     56.83 o
   5   5   7     1921.11     2177.92    116.99 o
   6   5   7     4794.02     4664.58    248.50 o
   7   5   7    12241.45    13475.69    630.24 o
   8   5   7     2758.61     2658.10    125.33 o
   9   5   7       37.20      327.45     51.12 o
  10   5   7       97.53      103.94     71.42 o
  11   5   7     2606.66     2361.69    116.73 o
  12   5   7     1952.12     1583.36     75.61 o
  13   5   7      122.00      133.00     39.38 o
  14   5   7       65.82       65.85     43.26 o
 -14   6   7      107.77      161.89     87.28 o
 -13   6   7      214.50      195.59     36.16 o
 -12   6   7       24.21       87.37     34.92 o
 -11   6   7      419.61      686.10     44.77 o
 -10   6   7       66.73       34.45     37.36 o
  -9   6   7      164.11      135.58     31.26 o
  -8   6   7     2403.55     2422.83     67.47 o
  -7   6   7      723.96      822.64     45.76 o
  -6   6   7     3209.59     3107.68    146.23 o
  -5   6   7     2050.25     1999.02     77.17 o
  -4   6   7     7014.69     7129.61    322.84 o
  -3   6   7     6405.32     6418.84    454.51 o
  -2   6   7     2468.63     2450.72    118.48 o
  -1   6   7     9371.89     8304.71    457.29 o
   0   6   7        0.75      -56.09     56.09 o
   1   6   7    21878.34    20996.90   1723.62 o
   2   6   7     8781.01     7800.31    786.47 o
   3   6   7     1808.92     2286.74    152.14 o
   4   6   7    10297.75     9981.47    925.17 o
   5   6   7     4510.61     4811.80    249.64 o
   6   6   7     8203.02     8460.37    512.99 o
   7   6   7      161.06      482.17     44.92 o
   8   6   7     3374.66     3185.77    129.80 o
   9   6   7      427.01      370.02     51.43 o
  10   6   7      320.07      206.79     43.55 o
  11   6   7      247.56      264.51     49.95 o
  12   6   7       26.16       53.48     41.92 o
  13   6   7      587.42      494.93     50.20 o
  14   6   7      163.26       72.80     44.52 o
 -14   7   7       22.71       -1.45     60.42 o
 -13   7   7        0.22       34.53     34.55 o
 -12   7   7        6.66       41.07     33.71 o
 -11   7   7       72.35      124.39     46.66 o
 -10   7   7       38.19      106.78     20.83 o
  -9   7   7     4961.28     4505.52    270.04 o
  -8   7   7      172.53       53.83     29.64 o
  -7   7   7      464.73      495.11     76.14 o
  -6   7   7     2249.17     2358.28    164.00 o
  -5   7   7     1340.61     1431.53     51.48 o
  -4   7   7     3012.91     2998.69    136.55 o
  -3   7   7     2674.85     2607.87    143.58 o
  -2   7   7     9920.24     8339.77    372.06 o
  -1   7   7     5310.81     4340.15    283.29 o
   0   7   7     5474.24     6384.09    373.23 o
   1   7   7     3193.99     2225.20     61.72 o
   2   7   7     7173.85     6855.72    365.29 o
   3   7   7     2285.79     2150.24    110.18 o
   4   7   7     3007.70     3371.32    355.77 o
   5   7   7     4096.80     4872.15    342.32 o
   6   7   7      263.19      749.78     79.32 o
   7   7   7       33.92      117.03     39.53 o
   8   7   7      124.37       29.25     53.70 o
   9   7   7     7250.50     7077.35    165.44 o
  10   7   7      352.39      281.43     44.26 o
  11   7   7       32.56       11.19     38.64 o
  12   7   7      155.94      240.25     70.85 o
  13   7   7        0.67      -10.59     46.77 o
  14   7   7      221.31       58.85     50.66 o
 -13   8   7      886.67      697.23    113.29 o
 -12   8   7     1098.90      936.80     49.78 o
 -11   8   7      910.99      841.18     49.22 o
 -10   8   7     4726.63     4533.10    184.90 o
  -9   8   7     4203.52     4150.50    275.75 o
  -8   8   7      993.38     1101.58     70.58 o
  -7   8   7     2684.84     2760.65    215.68 o
  -6   8   7     3280.73     3050.50    127.08 o
  -5   8   7    20188.59    19868.69    681.93 o
  -4   8   7     6820.80     6929.15    366.36 o
  -3   8   7     5559.68     4913.73    117.04 o
  -2   8   7        3.90      157.23     35.30 o
  -1   8   7    28682.79    24550.86   1696.01 o
   0   8   7      334.83      486.06     60.66 o
   1   8   7    17569.10    15027.73    836.68 o
   2   8   7     1113.57     1006.48     58.89 o
   3   8   7    11290.48    11217.04    826.44 o
   4   8   7     3347.44     4066.93    302.99 o
   5   8   7    18675.11    19778.57   1524.20 o
   6   8   7     3650.38     4086.84    225.61 o
   7   8   7     2870.18     3632.54    207.88 o
   8   8   7      300.43      345.17     41.21 o
   9   8   7     5410.67     5669.27    295.20 o
  10   8   7     4118.84     3963.43    160.00 o
  11   8   7      489.26      329.35     43.47 o
  12   8   7     1269.96      966.82    127.75 o
  13   8   7     1182.81      843.58    115.92 o
 -13   9   7       35.25      -38.30     45.74 o
 -12   9   7     2693.64     2849.50     88.04 o
 -11   9   7     1313.88     1450.66     38.20 o
 -10   9   7     1100.34     1047.21     61.61 o
  -9   9   7     1633.53     1485.33     46.62 o
  -8   9   7     8676.38     9900.27    514.75 o
  -7   9   7     2722.40     3078.26     97.72 o
  -6   9   7        9.10      104.87     71.16 o
  -5   9   7      165.68      341.84     27.20 o
  -4   9   7     3416.54     3053.84     77.27 o
  -3   9   7     2118.39     1953.83     60.99 o
  -2   9   7     1884.59     1770.07     73.09 o
  -1   9   7     6127.87     5121.16    246.70 o
   0   9   7      483.45      833.20     49.61 o
   1   9   7     7392.19     6875.54    434.01 o
   2   9   7     1332.14     1359.19     85.55 o
   3   9   7     4413.77     4680.70    204.31 o
   4   9   7     1688.39     1806.95     70.45 o
   5   9   7      207.84      322.81     55.07 o
   6   9   7      328.02      321.02     40.13 o
   7   9   7     1533.59     1767.65    134.34 o
   8   9   7     5896.83     5875.52    389.22 o
   9   9   7      615.85      708.28     60.48 o
  10   9   7     2090.25     1740.00    176.37 o
  11   9   7     1342.32     1214.28     81.10 o
  12   9   7     1755.85     1546.23     87.05 o
  13   9   7        9.45      -55.87     55.87 o
 -12  10   7       99.35       75.88     41.70 o
 -11  10   7      904.45      519.95     34.09 o
 -10  10   7      773.05      609.33     48.69 o
  -9  10   7      247.96      128.66     26.71 o
  -8  10   7       61.14      108.56     41.85 o
  -7  10   7     5781.63     5087.89    283.07 o
  -6  10   7     6923.17     7302.74    256.88 o
  -5  10   7      275.90      223.37     42.57 o
  -4  10   7       68.78      244.77     49.68 o
  -3  10   7    10357.92    10726.24    361.04 o
  -2  10   7      641.60     1019.71     61.77 o
  -1  10   7      354.68      377.83     46.26 o
   0  10   7        4.41       35.98     39.36 o
   1  10   7     2151.13     2279.62    200.72 o
   2  10   7     6393.25     6784.66    518.39 o
   3  10   7     7334.32     6964.87    417.93 o
   4  10   7      212.34      402.73     72.59 o
   5  10   7        5.12       22.25     51.19 o
   6  10   7    11979.52    12332.62    657.30 o
   7  10   7     7540.44     7711.92    558.53 o
   8  10   7       78.65      134.80     45.42 o
   9  10   7      116.14       28.28     48.07 o
  10  10   7      838.24      740.72     66.80 o
  11  10   7     1609.24     1138.49     64.96 o
  12  10   7      305.67      246.54     62.54 o
 -12  11   7        1.31       -4.63     73.02 o
 -11  11   7       69.20      105.55     97.47 o
 -10  11   7      204.76      175.72     72.95 o
  -9  11   7      121.34       55.06     43.39 o
  -8  11   7      150.69      128.76     47.94 o
  -7  11   7     3555.87     3345.67    182.41 o
  -6  11   7      189.04      326.39     58.34 o
  -5  11   7      397.53      547.60     77.40 o
  -4  11   7     2606.67     2470.03     83.50 o
  -3  11   7     1873.12     1707.03     87.72 o
  -2  11   7      675.79      765.09     64.50 o
  -1  11   7       16.84      -33.39     36.58 o
   0  11   7     8034.43     7466.82    488.39 o
   1  11   7      104.13      118.72     31.13 o
   2  11   7      119.45      406.17     65.04 o
   3  11   7     4188.42     4658.71    418.11 o
   4  11   7     1804.13     1729.02    125.55 o
   5  11   7      212.30      273.39     45.09 o
   6  11   7     1756.50     1963.87    109.16 o
   7  11   7     5484.21     6105.18    378.12 o
   8  11   7       23.45       19.21     54.98 o
   9  11   7       33.19       97.99     51.15 o
  10  11   7     1109.86     1139.41     96.59 o
  11  11   7      183.26      245.46     43.60 o
  12  11   7       16.86        4.09     47.21 o
 -11  12   7     1017.24     1426.75    169.96 o
 -10  12   7      369.87      356.20     68.18 o
  -9  12   7      401.92      209.57     74.69 o
  -8  12   7       81.13      183.48    125.16 o
  -7  12   7       25.37       29.10     54.78 o
  -6  12   7      104.67      -34.68     53.84 o
  -5  12   7     1848.23     1832.46     99.68 o
  -4  12   7     3069.91     2330.47    139.32 o
  -3  12   7     5860.31     5692.98    132.44 o
  -2  12   7      234.71      220.55     35.00 o
  -1  12   7     7931.04     8222.75    398.05 o
   0  12   7      594.64      663.91    126.65 o
   1  12   7     5882.98     5277.56    131.51 o
   2  12   7       20.11       59.96     34.20 o
   3  12   7     6803.79     7549.92    372.28 o
   4  12   7      644.98      827.99    129.99 o
   5  12   7     1423.27     1258.06     95.23 o
   6  12   7       86.62       77.87     47.86 o
   7  12   7       35.41       76.05     45.05 o
   8  12   7       63.53       87.65     40.37 o
   9  12   7      435.27      301.18     70.61 o
  10  12   7       54.04       84.46     44.31 o
  11  12   7     1455.36     1183.00     66.15 o
 -10  13   7      632.01      397.19     56.40 o
  -9  13   7      870.21      678.18     58.85 o
  -8  13   7     2315.13     2510.81    138.34 o
  -7  13   7      658.56      547.88     62.29 o
  -6  13   7      597.46      572.92     55.31 o
  -5  13   7      407.52      351.53     70.48 o
  -4  13   7      367.94      537.01     95.95 o
  -3  13   7     2801.62     2532.71    122.08 o
  -2  13   7     1099.87      958.14    136.75 o
  -1  13   7     1403.23     1260.59     88.46 o
   0  13   7     1072.34     1188.17     70.06 o
   1  13   7     1316.78     1120.79    102.30 o
   2  13   7     2065.28     1839.41     83.42 o
   3  13   7     3564.40     3499.83    294.84 o
   4  13   7       83.07      137.79     37.08 o
   5  13   7      177.80      167.85     55.49 o
   6  13   7       99.01      204.85     40.16 o
   7  13   7      967.19     1011.68     78.57 o
   8  13   7      650.31      998.58    126.41 o
   9  13   7      464.78      416.22     84.32 o
  10  13   7      417.36      273.79     71.04 o
  -9  14   7      492.80      395.39     70.97 o
  -8  14   7      637.37      625.29    108.21 o
  -7  14   7     4616.14     4369.18    193.24 o
  -6  14   7     1480.14     1241.08    128.36 o
  -5  14   7        9.39      107.89     60.59 o
  -4  14   7      260.02      141.34     48.72 o
  -3  14   7     9063.69    10050.21    753.24 o
  -2  14   7      731.91      723.65    112.57 o
  -1  14   7     1307.14     1232.67     70.98 o
   0  14   7      144.38      221.55     42.50 o
   1  14   7     2001.88     1916.65    154.38 o
   2  14   7       72.22      164.11     31.85 o
   3  14   7     9873.21     9457.05    453.61 o
   4  14   7      509.78      509.99     65.75 o
   5  14   7        9.72       25.44     29.08 o
   6  14   7      657.03      589.65     46.50 o
   7  14   7     5299.34     5959.43    225.33 o
   8  14   7      263.78      302.82     46.97 o
   9  14   7      422.87      473.24     54.34 o
  -8  15   7      863.66      717.07    172.16 o
  -7  15   7       41.75       33.34     61.33 o
  -6  15   7       23.03       22.62     58.96 o
  -5  15   7      124.95       36.96     59.99 o
  -4  15   7      214.97      103.95     47.12 o
  -3  15   7      730.36      545.59    165.30 o
  -2  15   7       37.56       -5.09     69.74 o
  -1  15   7      400.73      334.37     35.45 o
   0  15   7     2312.35     2217.68     96.50 o
   1  15   7      344.48      226.48     42.85 o
   2  15   7      132.82      135.05     40.47 o
   3  15   7     1034.96      949.26     81.46 o
   4  15   7        3.19       38.46     33.56 o
   5  15   7        5.08       52.61     32.35 o
   6  15   7      185.91      242.99     32.31 o
   7  15   7      151.11      232.21     31.31 o
   8  15   7     1931.03     1771.04    138.66 o
  -6  16   7      471.65      495.99     96.80 o
  -5  16   7       14.07        0.40     57.99 o
  -4  16   7       84.13      161.79     58.27 o
  -3  16   7     1278.40      970.33    135.07 o
  -2  16   7      246.89      401.99     68.17 o
  -1  16   7       16.27      185.57     64.44 o
   0  16   7      351.58      373.58     59.84 o
   1  16   7      164.66       33.68     41.86 o
   2  16   7      127.56       22.08     49.70 o
   3  16   7     1197.73     1225.74     98.52 o
   4  16   7      410.25      444.25     33.80 o
   5  16   7       21.42      -40.13     62.28 o
   6  16   7      795.70      648.39     47.52 o
  -4  17   7        9.21       57.51     64.48 o
  -3  17   7       94.21      118.05     65.00 o
  -2  17   7      370.09      255.43     60.22 o
  -1  17   7       10.43       33.01     77.92 o
   0  17   7     1286.14     1096.30    144.74 o
   1  17   7       40.90      155.53     68.69 o
   2  17   7      631.18      431.47     50.58 o
   3  17   7      410.83      403.08     64.54 o
   4  17   7      382.46      474.07     70.46 o
 -14   0   8       43.88       34.37     82.79 o
 -12   0   8     5021.75     6440.22    437.11 o
 -10   0   8     2270.27     1643.47    121.52 o
  -8   0   8     3779.06     4624.03    209.97 o
  -6   0   8     3512.58     3596.05    399.61 o
  -4   0   8    45800.57    41809.13   2183.72 o
  -2   0   8      421.98      618.67     59.56 o
   0   0   8   312441.72   363623.94  16732.61 o
   2   0   8      411.81     1529.86    177.37 o
   4   0   8    43570.57    33965.72   3561.76 o
   6   0   8    12659.08    11339.92   1007.33 o
   8   0   8     5651.35     6102.45    738.41 o
  10   0   8     6337.19     6250.12    605.32 o
  12   0   8     5692.98     5747.34    484.87 o
  14   0   8       64.44      216.72    135.02 o
 -15   1   8        4.20      -24.87     57.24 o
 -14   1   8      311.04      273.84     61.85 o
 -13   1   8     1905.34     1428.33     88.91 o
 -12   1   8      157.86      261.16     68.66 o
 -11   1   8       80.72      316.96     82.49 o
 -10   1   8      831.03      835.72     56.93 o
  -9   1   8      435.72      275.46     36.55 o
  -8   1   8    11426.97    11196.35    183.87 o
  -7   1   8       65.89      252.29     29.15 o
  -6   1   8     1898.46     1528.07     59.06 o
  -5   1   8     2057.93     2545.41    149.79 o
  -4   1   8    16590.11    15912.76    746.68 o
  -3   1   8      130.36      674.41    186.61 o
  -2   1   8      332.28      239.83     60.02 o
  -1   1   8     2099.07     3018.90    161.47 o
   0   1   8     1119.60     1736.03    178.76 o
   1   1   8      349.25      949.21    165.08 o
   2   1   8     3430.69     3448.00    148.53 o
   3   1   8     2186.04     2143.77    110.69 o
   4   1   8    21643.71    21604.02    898.16 o
   5   1   8      162.40      652.08     63.46 o
   6   1   8     3798.40     3209.05    238.37 o
   7   1   8     2141.95     2248.91    248.65 o
   8   1   8     7560.35     8391.86    655.92 o
   9   1   8     1843.32     1822.58    168.00 o
  10   1   8      564.81      564.32     55.68 o
  11   1   8      105.33      212.38     40.06 o
  12   1   8      163.29      182.91     78.34 o
  13   1   8     2323.13     2088.09    131.06 o
  14   1   8      160.54       95.65     44.18 o
 -15   2   8        6.67       15.72    112.97 o
 -14   2   8     1029.01     1167.40     89.51 o
 -13   2   8      122.19      150.46     56.15 o
 -12   2   8      155.66       33.37     53.51 o
 -11   2   8       37.40       -2.94    119.38 o
 -10   2   8      187.38      442.31     55.12 o
  -9   2   8     2851.62     2452.29    140.60 o
  -8   2   8     5911.82     6436.83    359.35 o
  -7   2   8      234.37      278.83     27.77 o
  -6   2   8      504.72      589.90     43.21 o
  -5   2   8     5373.30     5940.58    346.36 o
  -4   2   8    36893.34    36404.99   1164.65 o
  -3   2   8      788.64      588.15     35.19 o
  -2   2   8     3078.10     2558.87     68.64 o
  -1   2   8      574.17      863.75     42.41 o
   0   2   8    30508.24    33158.41    593.52 o
   1   2   8       22.41      477.60    162.61 o
   2   2   8     1505.07     1652.88     68.33 o
   3   2   8     1390.36     1157.93     63.16 o
   4   2   8    14317.52    15974.83    625.38 o
   5   2   8      715.48     1678.70    158.32 o
   6   2   8     1341.63     1619.56     71.11 o
   7   2   8      668.05      807.40     88.29 o
   8   2   8      819.97     1267.74    126.01 o
   9   2   8      854.37      982.80     81.02 o
  10   2   8       65.72      114.76     55.02 o
  11   2   8        2.08        5.35     40.50 o
  12   2   8      324.02      146.43     37.86 o
  13   2   8      486.31      300.12     37.77 o
  14   2   8     1062.77      830.97     67.63 o
 -15   3   8      530.12      525.25     95.70 o
 -14   3   8      226.22      208.94     80.22 o
 -13   3   8        2.35       73.90     48.49 o
 -12   3   8      842.87      748.17     63.42 o
 -11   3   8       94.05      368.45     56.97 o
 -10   3   8     3683.66     3564.39    186.51 o
  -9   3   8      138.76      341.01     55.49 o
  -8   3   8     3598.55     3299.76    107.61 o
  -7   3   8    13375.33    11342.02    360.78 o
  -6   3   8     2038.85     1731.69     90.19 o
  -5   3   8      637.35      459.26     32.41 o
  -4   3   8     1345.73     1252.41    111.27 o
  -3   3   8    55617.93    51293.68   1752.62 o
  -2   3   8       67.61      125.84     32.21 o
  -1   3   8    38801.56    40946.10   1735.45 o
   0   3   8      216.33      330.07     39.06 o
   1   3   8    26058.75    27839.40   1409.90 o
   2   3   8      769.70      771.91     76.31 o
   3   3   8    88252.13    88328.68   7378.45 o
   4   3   8     3482.31     3322.29    109.88 o
   5   3   8     1865.47     1826.37     64.66 o
   6   3   8     2403.45     2177.40    108.62 o
   7   3   8    20976.80    20778.52   1293.05 o
   8   3   8     2373.28     2263.06    118.63 o
   9   3   8      158.18      226.34     41.03 o
  10   3   8     2286.85     2256.41     75.12 o
  11   3   8      121.88      205.79     43.52 o
  12   3   8      485.58      258.62     56.29 o
  13   3   8      380.52      261.05     40.45 o
  14   3   8       46.17       95.00     62.76 o
 -14   4   8      214.88      183.51     55.46 o
 -13   4   8      480.64      537.97     64.10 o
 -12   4   8     1362.07     1681.70    108.42 o
 -11   4   8     1995.26     2029.49    102.77 o
 -10   4   8      631.87      618.85     82.36 o
  -9   4   8     1910.93     2090.43    118.16 o
  -8   4   8     6471.85     6580.62    124.16 o
  -7   4   8     3144.41     2845.61    148.58 o
  -6   4   8     4354.42     4394.56    248.32 o
  -5   4   8     2885.89     2415.08     71.11 o
  -4   4   8      104.82      507.63     58.03 o
  -3   4   8     5662.01     5138.22    258.01 o
  -2   4   8    50178.38    50810.81   1955.96 o
  -1   4   8    19734.57    17929.33    497.09 o
   0   4   8     7823.19     7143.91    160.04 o
   1   4   8    20969.61    18696.25    556.82 o
   2   4   8    38172.47    39635.08   1188.86 o
   3   4   8     1722.47     1647.63    137.60 o
   4   4   8      676.17     1175.47     63.77 o
   5   4   8     1185.77     1130.84     49.07 o
   6   4   8      686.47     1009.79     85.15 o
   7   4   8     6813.59     7069.69    406.55 o
   8   4   8     3973.95     3376.04     89.44 o
   9   4   8     5319.38     5548.64    273.84 o
  10   4   8     1863.58     1963.79    136.75 o
  11   4   8     2743.93     2893.98    209.28 o
  12   4   8     1418.90     1064.41     57.57 o
  13   4   8      911.55      827.08     64.88 o
  14   4   8      192.05      101.00     55.18 o
 -14   5   8      264.94       56.19     67.69 o
 -13   5   8      854.07      510.58     74.21 o
 -12   5   8       56.34      109.55     35.82 o
 -11   5   8      967.97     1464.15     70.96 o
 -10   5   8     1090.34     1109.91     54.17 o
  -9   5   8     1216.24      810.19     73.26 o
  -8   5   8      390.92      436.81     31.97 o
  -7   5   8     6579.96     7561.84    277.72 o
  -6   5   8    15444.91    15795.54    503.75 o
  -5   5   8     1133.32     1239.33    104.48 o
  -4   5   8     5644.17     5472.03    134.22 o
  -3   5   8     4275.05     3677.50    155.54 o
  -2   5   8     8561.00     7930.14    359.90 o
  -1   5   8     2472.66     2411.58    185.12 o
   0   5   8        2.77       54.17     29.12 o
   1   5   8       29.61      412.02     64.94 o
   2   5   8     4779.53     4860.26    276.06 o
   3   5   8     4035.29     3662.08    128.47 o
   4   5   8     4892.26     5564.89    408.80 o
   5   5   8      617.48     1060.16    119.29 o
   6   5   8    13859.40    16064.84    625.99 o
   7   5   8     1948.69     2721.67    288.19 o
   8   5   8      597.46      912.65     64.78 o
   9   5   8     2482.36     2649.48    203.75 o
  10   5   8      919.30      880.12    101.05 o
  11   5   8       15.17       75.07     39.55 o
  12   5   8       25.88       36.24     44.31 o
  13   5   8      734.29      602.48     62.11 o
  14   5   8      457.65      397.48     78.06 o
 -14   6   8     1395.51     1361.57    136.91 o
 -13   6   8      382.02      440.11     90.06 o
 -12   6   8      259.50      525.27     85.93 o
 -11   6   8       34.95       49.01     41.56 o
 -10   6   8      532.14      904.92     49.11 o
  -9   6   8      364.19      331.16     38.19 o
  -8   6   8       91.74      226.94     39.88 o
  -7   6   8     4430.01     4288.55    184.40 o
  -6   6   8     1797.38     1411.94     78.02 o
  -5   6   8     2197.46     2416.45     99.02 o
  -4   6   8     2143.23     2120.72     72.57 o
  -3   6   8     1273.16     1125.53     74.96 o
  -2   6   8    22959.57    22020.32   1047.82 o
  -1   6   8      936.28      909.88     79.78 o
   0   6   8     3701.71     3892.33    150.69 o
   1   6   8       37.84      196.59     42.92 o
   2   6   8    31423.71    29342.70   2104.10 o
   3   6   8      611.67      562.63     58.03 o
   4   6   8     3633.56     3750.33    206.11 o
   5   6   8       18.29      270.64     45.27 o
   6   6   8     5895.30     5326.16    250.12 o
   7   6   8     1864.62     2141.12    105.85 o
   8   6   8      121.49      188.90     48.11 o
   9   6   8       30.13      116.40     53.74 o
  10   6   8      212.28      354.98     44.74 o
  11   6   8       10.72       31.41     39.37 o
  12   6   8      352.31      313.65     42.02 o
  13   6   8      500.75      509.06     72.49 o
  14   6   8     1389.96     1046.74     71.51 o
 -13   7   8      146.60      139.73     37.97 o
 -12   7   8      703.93      696.65     51.60 o
 -11   7   8     1273.14     1111.43    152.68 o
 -10   7   8     2038.25     2035.64     76.36 o
  -9   7   8      409.99      599.85     65.68 o
  -8   7   8       45.52      125.01     44.70 o
  -7   7   8     6669.31     5911.79    189.48 o
  -6   7   8      460.24      447.48     35.83 o
  -5   7   8     4860.19     5218.67    131.57 o
  -4   7   8     1456.08     1544.94     47.16 o
  -3   7   8     2278.79     1941.37    108.97 o
  -2   7   8       64.95       76.11     43.58 o
  -1   7   8      650.08      900.09     92.38 o
   0   7   8      362.25      476.87     63.90 o
   1   7   8     1801.81     2049.81    127.93 o
   2   7   8      448.97      517.53     41.89 o
   3   7   8    10038.69     9624.72   1009.87 o
   4   7   8     3220.77     3839.21    255.84 o
   5   7   8     1861.08     2304.50    151.05 o
   6   7   8       92.63      229.59     44.66 o
   7   7   8    13113.32    15101.84    857.34 o
   8   7   8       50.54       40.81     44.85 o
   9   7   8      127.16      249.79     69.60 o
  10   7   8     1523.72     1423.39     97.63 o
  11   7   8     1429.52     1669.71    128.16 o
  12   7   8     1700.63     1447.56     80.66 o
  13   7   8      647.63      435.04     49.13 o
 -13   8   8      401.41      276.79     72.22 o
 -12   8   8       68.14      115.92     34.52 o
 -11   8   8     1201.96     1196.33    109.48 o
 -10   8   8      209.22      395.64     53.16 o
  -9   8   8     6206.50     6892.41    199.51 o
  -8   8   8      985.73     1430.12     51.02 o
  -7   8   8       27.25      122.62     31.66 o
  -6   8   8     4569.78     4429.78    180.03 o
  -5   8   8     1183.73     1097.37     58.82 o
  -4   8   8     2817.82     2541.03    251.96 o
  -3   8   8    19808.74    20236.15    718.58 o
  -2   8   8     4647.40     4395.08    274.48 o
  -1   8   8    18343.20    18469.89    974.10 o
   0   8   8     3191.59     2339.74    103.32 o
   1   8   8    22919.10    25382.60   1340.62 o
   2   8   8     4498.43     4550.57    292.66 o
   3   8   8    13894.68    14713.45   1236.49 o
   4   8   8       33.11      353.28     71.07 o
   5   8   8      532.46      494.28     76.49 o
   6   8   8     3697.47     4054.76    153.11 o
   7   8   8      221.49      267.64     43.10 o
   8   8   8       93.50      214.72     44.91 o
   9   8   8     5603.55     6107.48    260.45 o
  10   8   8      242.63      272.21     51.04 o
  11   8   8     2475.45     1896.03    189.93 o
  12   8   8       17.61       65.95     39.82 o
  13   8   8      303.77      324.71     50.93 o
 -13   9   8       87.25      181.43     94.43 o
 -12   9   8       82.77       49.19     39.48 o
 -11   9   8      518.54      707.55     34.51 o
 -10   9   8       77.40       66.25     24.42 o
  -9   9   8     1580.28     1361.23     58.94 o
  -8   9   8      580.41      487.21     28.55 o
  -7   9   8      548.90      708.24     71.96 o
  -6   9   8      576.09      527.95     62.60 o
  -5   9   8    17610.02    17372.78    331.54 o
  -4   9   8     4452.79     4657.71    203.96 o
  -3   9   8     3502.59     3602.79    174.59 o
  -2   9   8     1903.27     2080.23    136.51 o
  -1   9   8    24729.23    24901.36   1331.00 o
   0   9   8      163.82      343.40     73.85 o
   1   9   8    29462.03    29570.93   3006.75 o
   2   9   8       18.82      188.81     41.97 o
   3   9   8     5682.23     5400.16    272.09 o
   4   9   8     2254.52     2557.11    154.69 o
   5   9   8    22238.31    23708.52   1636.01 o
   6   9   8      284.59      182.66     56.07 o
   7   9   8      157.41      126.13     42.18 o
   8   9   8      493.28      734.20     71.55 o
   9   9   8     2324.79     2622.76    118.41 o
  10   9   8        8.40      -43.19     43.19 o
  11   9   8      266.63      255.94     41.54 o
  12   9   8       30.12      -50.22     50.22 o
 -12  10   8       77.17       47.11     50.61 o
 -11  10   8      113.67      105.65     26.67 o
 -10  10   8       90.04       62.60     24.75 o
  -9  10   8        1.48        1.36     31.80 o
  -8  10   8      129.12      189.13     49.97 o
  -7  10   8     1901.90     1722.76     74.86 o
  -6  10   8     1724.49     1838.84    221.80 o
  -5  10   8      560.22      614.44     81.52 o
  -4  10   8      678.68      838.07     84.84 o
  -3  10   8     2622.43     2681.34    117.33 o
  -2  10   8      101.26      302.39     52.94 o
  -1  10   8     1435.85     1388.25    193.14 o
   0  10   8     2574.71     3083.80    221.36 o
   1  10   8       59.28      164.05     54.85 o
   2  10   8      260.57      504.69     59.41 o
   3  10   8     7223.75     7418.95    731.62 o
   4  10   8      531.09      830.96     60.43 o
   5  10   8      166.55      200.32     45.81 o
   6  10   8      113.35      419.57     54.35 o
   7  10   8     2699.43     2856.96    202.09 o
   8  10   8      130.08      171.84     41.93 o
   9  10   8        5.37      123.99     46.59 o
  10  10   8       84.37      193.18     53.86 o
  11  10   8       79.70      150.79     49.84 o
  12  10   8       73.05       59.47     48.21 o
 -11  11   8     1133.90     1027.12    172.84 o
 -10  11   8       38.13      147.55     65.01 o
  -9  11   8      856.45      959.70    107.93 o
  -8  11   8       48.72       88.05     46.50 o
  -7  11   8      322.36      268.84     52.19 o
  -6  11   8     4233.99     4745.05    179.10 o
  -5  11   8     1633.64     1626.24    142.62 o
  -4  11   8       13.71       56.03     27.01 o
  -3  11   8      235.13       86.04     76.12 o
  -2  11   8     2297.28     2452.62    108.81 o
  -1  11   8     1948.53     1681.44    117.86 o
   0  11   8      171.42      278.20     43.20 o
   1  11   8      307.67      242.91     52.23 o
   2  11   8     5371.67     5066.22    316.69 o
   3  11   8        7.10       38.43     54.31 o
   4  11   8      305.44      475.86     85.72 o
   5  11   8      141.30      313.61     66.02 o
   6  11   8     5363.23     5875.33    390.09 o
   7  11   8     1316.00     1508.81    156.60 o
   8  11   8       30.67      -24.08     59.92 o
   9  11   8      158.81      274.70     55.21 o
  10  11   8       10.06       90.30     43.23 o
  11  11   8     1969.58     1505.99    104.52 o
 -11  12   8      490.64      653.93    109.24 o
 -10  12   8     2399.01     2353.87    262.50 o
  -9  12   8      469.90      438.62     98.72 o
  -8  12   8      302.54      233.78     50.25 o
  -7  12   8      132.28       99.51     47.54 o
  -6  12   8       37.49      -19.03     83.06 o
  -5  12   8        0.19      104.53     91.03 o
  -4  12   8       99.79      100.55     50.15 o
  -3  12   8     3292.70     3469.10    284.14 o
  -2  12   8     8019.41     9051.74    296.48 o
  -1  12   8     3308.17     3686.23    112.85 o
   0  12   8        1.36      -41.92     41.92 o
   1  12   8     8072.31     8854.34    432.85 o
   2  12   8     7325.14     7715.92    296.85 o
   3  12   8     2098.33     2239.22    158.34 o
   4  12   8      617.18      794.78     49.62 o
   5  12   8     1173.66     1442.55    155.57 o
   6  12   8       98.90      114.45     44.02 o
   7  12   8       22.72        4.56     44.50 o
   8  12   8      921.43      942.03     64.81 o
   9  12   8       15.54      140.12     55.83 o
  10  12   8     3527.52     3242.39    195.51 o
 -10  13   8      469.01      228.60    162.31 o
  -9  13   8      543.29      462.89     70.56 o
  -8  13   8       46.44       89.01     80.61 o
  -7  13   8     1292.42      908.09    116.89 o
  -6  13   8      732.85      650.36     74.19 o
  -5  13   8     3621.77     4200.03    178.07 o
  -4  13   8      188.39      133.50     64.36 o
  -3  13   8     2282.63     2122.30    118.12 o
  -2  13   8       93.18      171.38     50.38 o
  -1  13   8     1530.92     1564.76     88.92 o
   0  13   8       10.00      -16.13     41.19 o
   1  13   8      587.19      595.24     72.11 o
   2  13   8      637.24      714.84     65.00 o
   3  13   8      197.68      277.34     34.54 o
   4  13   8       97.79      149.51     57.00 o
   5  13   8     4860.44     5025.17    239.87 o
   6  13   8      933.99     1020.56     79.95 o
   7  13   8      259.50      255.05     37.33 o
   8  13   8       20.78       -4.71     48.08 o
   9  13   8     1737.17     1770.21    102.37 o
  -9  14   8      270.21      239.11     64.28 o
  -8  14   8        8.70       20.50     67.67 o
  -7  14   8      516.86      474.77     63.90 o
  -6  14   8     1697.21     1742.65    244.42 o
  -5  14   8     1269.80     1090.85    140.42 o
  -4  14   8      965.54      932.98     84.46 o
  -3  14   8       34.68       41.68     70.79 o
  -2  14   8     1598.70     1378.49     53.50 o
  -1  14   8     1518.33     1685.29    117.87 o
   0  14   8     1965.91     1753.50    195.21 o
   1  14   8      950.25      938.04     68.34 o
   2  14   8      766.42      960.65     49.96 o
   3  14   8      479.61      655.43     71.13 o
   4  14   8      380.64      324.52     52.45 o
   5  14   8     1615.03     1575.77     94.28 o
   6  14   8      699.81      771.43     64.84 o
   7  14   8        7.68      109.84     37.95 o
   8  14   8       57.06       34.80     40.60 o
  -7  15   8      105.31      234.29     93.56 o
  -6  15   8      385.87      334.68     61.62 o
  -5  15   8     1247.92     1017.31    157.01 o
  -4  15   8      653.93      580.42    116.69 o
  -3  15   8     1047.32     1217.27    151.72 o
  -2  15   8      201.89      164.87     69.84 o
  -1  15   8     2664.67     2665.97    213.14 o
   0  15   8       24.49        0.21     40.59 o
   1  15   8     5016.63     4790.42    553.40 o
   2  15   8        4.41      -43.48     43.48 o
   3  15   8      461.48      377.78     29.58 o
   4  15   8      703.98      767.23     44.67 o
   5  15   8     2682.23     2290.98    177.30 o
   6  15   8      427.90      415.23     38.44 o
   7  15   8      130.67       55.88     37.66 o
  -6  16   8      353.03      255.98     90.15 o
  -5  16   8      192.99      263.72     70.87 o
  -4  16   8      544.14      526.15    111.29 o
  -3  16   8       61.44       19.24     61.49 o
  -2  16   8      465.19      668.64    120.06 o
  -1  16   8       30.81       62.69     47.31 o
   0  16   8     3040.74     3029.45    128.42 o
   1  16   8      216.90      200.33     58.80 o
   2  16   8     1183.48     1113.24    137.23 o
   3  16   8       17.87       39.56     45.33 o
   4  16   8      439.32      364.96     62.13 o
   5  16   8     1244.06     1044.99     83.24 o
  -3  17   8      845.10      696.14     66.95 o
  -2  17   8      107.49      236.07     85.42 o
  -1  17   8       55.62      -34.25     62.60 o
   0  17   8       34.89      135.53     78.32 o
   1  17   8        4.06       -6.50     55.41 o
   2  17   8        2.22       47.56     56.35 o
   3  17   8      189.80       33.59     68.60 o
 -13   0   9     4178.19     4117.63    267.22 o
 -11   0   9     8753.09     8371.33    306.28 o
  -9   0   9     4105.88     3909.13    418.84 o
  -7   0   9    48731.25    49958.36   2077.71 o
  -5   0   9     8707.06     9389.50    263.61 o
  -3   0   9    56644.41    53557.73   2019.90 o
  -1   0   9    16560.44    19576.64   2127.44 o
   1   0   9     4586.17     4427.05    806.40 o
   3   0   9    70379.95    77556.87   4832.74 o
   5   0   9      483.35     1307.17     82.17 o
   7   0   9    54076.28    55221.48   4964.44 o
   9   0   9     1623.51     1369.44    222.66 o
  11   0   9     7506.94     6549.36    748.07 o
  13   0   9     4572.97     3729.81    367.95 o
 -14   1   9     1418.59     1154.27     85.50 o
 -13   1   9       34.64       71.07     54.98 o
 -12   1   9     2388.78     2374.28    117.13 o
 -11   1   9      525.84      559.64     59.29 o
 -10   1   9       93.43       63.81     53.57 o
  -9   1   9     1742.58     1758.16     67.01 o
  -8   1   9     8088.50     6799.40    180.41 o
  -7   1   9    10373.43     9835.59    348.63 o
  -6   1   9       75.76      340.91     42.28 o
  -5   1   9      749.76      936.19     61.48 o
  -4   1   9     2683.10     2041.33    128.79 o
  -3   1   9    16464.14    14843.20    474.66 o
  -2   1   9     3049.56     3657.45    129.89 o
  -1   1   9    10789.75    11018.90    606.92 o
   0   1   9     2061.03     2193.57     78.41 o
   1   1   9     4268.12     4581.61     93.46 o
   2   1   9     8238.20     8443.96    685.62 o
   3   1   9    13841.92    13998.56    762.04 o
   4   1   9     6530.74     5304.34    311.40 o
   5   1   9      559.73      586.05     55.23 o
   6   1   9     1956.60     1921.36    207.93 o
   7   1   9     4087.27     4953.96    283.31 o
   8   1   9    11808.25    12896.93    319.55 o
   9   1   9     6252.73     6583.77    619.09 o
  10   1   9     1005.25     1319.13    179.37 o
  11   1   9       54.83       58.25     43.93 o
  12   1   9     2803.99     2745.86    219.78 o
  13   1   9      368.28      397.38     49.86 o
  14   1   9     1649.74     1303.11    158.07 o
 -14   2   9       46.65       36.73     67.63 o
 -13   2   9     2484.00     2547.53    141.83 o
 -12   2   9      213.00      159.06     55.35 o
 -11   2   9     1232.62     1164.60     84.66 o
 -10   2   9     4015.92     4238.03    150.49 o
  -9   2   9     3322.14     3439.76    142.35 o
  -8   2   9     1123.46     1034.68     90.56 o
  -7   2   9     1144.41     1266.65     96.11 o
  -6   2   9     2905.10     2621.39    144.82 o
  -5   2   9     3226.14     3665.05    161.49 o
  -4   2   9      965.97      913.38     39.21 o
  -3   2   9    17937.57    18465.85   1464.43 o
  -2   2   9      377.08      396.42     35.87 o
  -1   2   9     5593.94     5356.92    437.08 o
   0   2   9        4.87      -35.92     35.92 o
   1   2   9    17217.19    17452.23    980.02 o
   2   2   9     2368.55     2237.96    134.75 o
   3   2   9     1552.83     3642.14    215.34 o
   4   2   9      667.73      744.71     43.71 o
   5   2   9     2662.33     2783.93    138.13 o
   6   2   9     5112.68     5122.22    258.34 o
   7   2   9      801.13      976.82     72.48 o
   8   2   9     1072.65      900.76    113.01 o
   9   2   9     1818.84     1563.32     88.10 o
  10   2   9     4106.72     3962.20    294.64 o
  11   2   9     1807.11     1860.32    149.57 o
  12   2   9      292.56      246.07     45.54 o
  13   2   9     1661.50     1288.41    107.56 o
  14   2   9        3.07       35.12     57.70 o
 -14   3   9      134.75      105.47     62.65 o
 -13   3   9       59.28       79.97     50.28 o
 -12   3   9       11.84      -26.15     57.70 o
 -11   3   9      697.05      681.80    103.84 o
 -10   3   9     2330.22     2728.46    184.38 o
  -9   3   9     3802.36     3597.05    172.60 o
  -8   3   9       67.21       82.33     43.41 o
  -7   3   9     4195.13     3988.58    177.15 o
  -6   3   9      783.05      833.22     47.23 o
  -5   3   9      784.60      764.29     50.98 o
  -4   3   9     5893.85     5622.15    244.96 o
  -3   3   9     2254.61     2149.60     59.56 o
  -2   3   9     6272.02     6983.97    169.99 o
  -1   3   9     1754.57     1660.72     51.48 o
   0   3   9    11966.08    11660.54    291.40 o
   1   3   9     1036.59     1011.06     83.17 o
   2   3   9     8461.41     9693.23    299.91 o
   3   3   9      857.54      763.22     48.25 o
   4   3   9     2118.29     2213.52     98.29 o
   5   3   9       21.07      125.02     41.75 o
   6   3   9      370.79      178.44     41.52 o
   7   3   9     1028.68      985.18    109.95 o
   8   3   9      906.91     1284.39    152.05 o
   9   3   9     1226.62     1426.19     95.85 o
  10   3   9     3291.20     2748.94    216.95 o
  11   3   9       60.40       59.34     48.88 o
  12   3   9      243.53      275.90     58.78 o
  13   3   9      509.34      421.42     57.76 o
  14   3   9      292.76      204.49     79.52 o
 -14   4   9       17.87      -61.18     61.86 o
 -13   4   9      122.84       92.12     51.10 o
 -12   4   9      329.92      293.01     55.49 o
 -11   4   9      473.33      524.35     44.03 o
 -10   4   9     1869.28     1666.19     89.33 o
  -9   4   9      145.83      331.66     29.61 o
  -8   4   9       41.48       40.47     40.72 o
  -7   4   9     9677.22     9991.77    182.89 o
  -6   4   9    18850.26    18949.17    719.07 o
  -5   4   9      221.14      692.19     43.78 o
  -4   4   9      378.53      355.78     36.09 o
  -3   4   9    15408.81    15067.88    447.41 o
  -2   4   9     2317.32     1820.47    172.91 o
  -1   4   9    14092.07    14111.66    767.95 o
   0   4   9        1.11      -33.68     33.68 o
   1   4   9     3909.72     3653.18    104.20 o
   2   4   9    13138.72    12820.35    873.34 o
   3   4   9    16583.09    16992.04    573.54 o
   4   4   9      475.59      616.71     46.31 o
   5   4   9     2364.67     2942.18    109.76 o
   6   4   9    29734.60    30028.63   1466.76 o
   7   4   9     6859.03     7486.67    240.27 o
   8   4   9      310.11      252.78     45.80 o
   9   4   9      202.11      301.04     48.53 o
  10   4   9     2417.97     2096.69    178.88 o
  11   4   9      137.41      145.61     60.87 o
  12   4   9      294.07      407.54     52.78 o
  13   4   9      216.21      122.20     41.16 o
  14   4   9       52.88      -35.87     47.96 o
 -14   5   9     1885.58     1421.20    110.17 o
 -13   5   9      102.68       47.52     87.03 o
 -12   5   9     1918.26     1850.72     85.75 o
 -11   5   9      817.90      778.16     52.40 o
 -10   5   9      826.95     1031.15    123.96 o
  -9   5   9      232.44      314.95     52.22 o
  -8   5   9     7349.78     6640.70    193.37 o
  -7   5   9     2863.41     2730.10    127.96 o
  -6   5   9      243.93      526.36     57.21 o
  -5   5   9     6392.54     6455.95    235.00 o
  -4   5   9     3641.69     3819.99    177.53 o
  -3   5   9     1471.24     1322.63     43.99 o
  -2   5   9      343.69      594.40     41.72 o
  -1   5   9     3706.84     3556.83    134.86 o
   0   5   9    15919.32    15686.93    397.20 o
   1   5   9     3765.04     3807.90    120.95 o
   2   5   9      467.41      469.12     41.23 o
   3   5   9       93.40      179.12     44.57 o
   4   5   9     6052.43     6037.93    366.45 o
   5   5   9     3465.65     3188.00    188.45 o
   6   5   9     2304.11     2543.14    191.93 o
   7   5   9     6755.56     6388.14    273.75 o
   8   5   9     7560.58     7796.36    490.87 o
   9   5   9       25.93       69.63     45.19 o
  10   5   9     4082.16     4092.52    226.13 o
  11   5   9     1610.22     1491.36    147.64 o
  12   5   9     1467.26     1614.98     91.60 o
  13   5   9        5.16      -30.32     47.98 o
 -13   6   9     4334.15     4196.82    189.25 o
 -12   6   9     1286.02     1105.60     66.16 o
 -11   6   9     2359.26     2212.46    143.43 o
 -10   6   9     2204.07     1988.01    100.31 o
  -9   6   9     9145.00     9515.05    482.79 o
  -8   6   9     1046.16      944.46     40.19 o
  -7   6   9    12303.37    13434.02    234.66 o
  -6   6   9       75.70      197.19     70.74 o
  -5   6   9     5752.76     5584.13    100.00 o
  -4   6   9      895.67      962.48     76.67 o
  -3   6   9    14099.54    14956.43   1210.70 o
  -2   6   9      118.21      169.01     29.29 o
  -1   6   9     9007.93     7928.45    218.41 o
   0   6   9      432.60      578.69     90.41 o
   1   6   9    11571.56    11200.36    708.78 o
   2   6   9      891.16      916.34     65.80 o
   3   6   9     6689.68     6712.01    382.43 o
   4   6   9       30.59      146.29     70.55 o
   5   6   9     5511.79     5521.92    296.37 o
   6   6   9      702.03      774.79     68.48 o
   7   6   9     8218.97     8679.18    481.44 o
   8   6   9     1865.18     1634.81     98.94 o
   9   6   9     8171.72     7745.32    482.45 o
  10   6   9     2586.06     2258.99     96.11 o
  11   6   9     2304.12     1906.12     85.16 o
  12   6   9     1150.20      896.93     54.03 o
  13   6   9     3891.35     3016.33    167.24 o
 -13   7   9      384.37      261.24     55.19 o
 -12   7   9      947.81      644.82     50.92 o
 -11   7   9      143.63      116.49     48.61 o
 -10   7   9      724.95      503.62     40.99 o
  -9   7   9     7451.42     8657.31    255.70 o
  -8   7   9      313.43      438.00     83.69 o
  -7   7   9       48.10      118.15     54.19 o
  -6   7   9     4197.19     3669.18    165.98 o
  -5   7   9     4418.26     4361.96    194.65 o
  -4   7   9     4397.55     3731.99    273.93 o
  -3   7   9     4611.62     4201.78     95.67 o
  -2   7   9     1904.34     1985.96     97.78 o
  -1   7   9     4058.36     3268.89    268.07 o
   0   7   9     4734.65     3509.20    175.52 o
   1   7   9     1424.17     1410.44     49.47 o
   2   7   9     3031.54     3353.39    145.56 o
   3   7   9    12587.19    12219.02    926.84 o
   4   7   9      387.55      509.13     55.93 o
   5   7   9     4395.75     4454.15    327.04 o
   6   7   9     6027.93     6622.34    206.78 o
   7   7   9      303.30      525.89     56.94 o
   8   7   9     3808.44     3998.52    269.26 o
   9   7   9     5901.48     6320.17    322.86 o
  10   7   9      448.40      363.55     47.14 o
  11   7   9      114.19       43.16     55.37 o
  12   7   9     2388.25     2005.35     83.42 o
  13   7   9      330.58      237.98     87.12 o
 -13   8   9        1.90      104.95     56.83 o
 -12   8   9      113.29       68.49     41.72 o
 -11   8   9       17.78       85.16     45.01 o
 -10   8   9       28.89       64.92     31.90 o
  -9   8   9      657.25      585.45     43.52 o
  -8   8   9     5745.92     6071.85    223.93 o
  -7   8   9      727.42      785.70     45.36 o
  -6   8   9      205.58      184.28     30.66 o
  -5   8   9     6648.57     6651.53    290.40 o
  -4   8   9    10924.44    10990.57    387.18 o
  -3   8   9     2095.92     1974.65    140.29 o
  -2   8   9      155.94      225.45     44.05 o
  -1   8   9     7950.78     8433.43    491.62 o
   0   8   9      384.27      430.67     79.42 o
   1   8   9     3638.69     3717.46    198.06 o
   2   8   9     1437.82     1461.54     81.18 o
   3   8   9     1183.21     1158.77     61.18 o
   4   8   9    18555.52    18335.45   1743.35 o
   5   8   9     2509.34     2909.97    141.18 o
   6   8   9      941.55     1035.54     55.67 o
   7   8   9       10.94      123.64     54.48 o
   8   8   9     6849.59     6861.68    432.20 o
   9   8   9      210.13      149.21     54.05 o
  10   8   9       23.59       99.18     41.67 o
  11   8   9      147.02      282.89     48.52 o
  12   8   9       33.94      -42.38     45.90 o
 -12   9   9      322.45      233.58     72.94 o
 -11   9   9       16.64       11.80     22.06 o
 -10   9   9      384.48      406.03     41.26 o
  -9   9   9      138.68       89.28     28.50 o
  -8   9   9       23.96       57.41     22.35 o
  -7   9   9      474.24      533.42    131.02 o
  -6   9   9      341.44      356.62     41.38 o
  -5   9   9      598.14      506.88     39.15 o
  -4   9   9     2845.11     2901.62    121.33 o
  -3   9   9      253.93      269.73     68.59 o
  -2   9   9     1849.66     1812.87     81.55 o
  -1   9   9      263.95      183.07     44.43 o
   0   9   9     9476.45     9184.78    257.39 o
   1   9   9       29.22      -22.51     36.02 o
   2   9   9      644.25      836.63     78.69 o
   3   9   9      259.16      345.63     67.53 o
   4   9   9     2864.88     2804.77    179.82 o
   5   9   9     1187.15     1284.75    149.07 o
   6   9   9      128.20      230.86     62.66 o
   7   9   9      918.96     1166.17    150.81 o
   8   9   9      192.59      132.58     45.43 o
   9   9   9      127.01      185.64     49.47 o
  10   9   9       10.13       66.25     44.08 o
  11   9   9       56.54       84.25     43.13 o
  12   9   9      706.92      512.37     68.01 o
 -11  10   9      861.33      826.14     57.17 o
 -10  10   9        4.44       20.87     22.90 o
  -9  10   9       94.03      166.33     37.65 o
  -8  10   9     1439.76     1239.67    105.00 o
  -7  10   9     4084.46     4132.82    103.85 o
  -6  10   9     2178.17     2015.21     90.82 o
  -5  10   9     5489.54     5413.12    136.79 o
  -4  10   9      124.09      201.24     42.20 o
  -3  10   9    10403.60     8961.64    629.50 o
  -2  10   9     2785.49     2603.37    155.86 o
  -1  10   9     7950.67     6701.31    188.87 o
   0  10   9      740.61     1022.75     65.99 o
   1  10   9     7535.16     7235.10    287.50 o
   2  10   9     3494.64     3191.53    183.75 o
   3  10   9     6089.95     5961.31    296.75 o
   4  10   9     2065.84     2252.71    208.81 o
   5  10   9     2234.81     2609.71    149.20 o
   6  10   9     2067.65     2519.27    221.58 o
   7  10   9     2145.92     2350.35    147.36 o
   8  10   9     2054.85     2086.52    154.58 o
   9  10   9       43.06       81.22     44.79 o
  10  10   9       20.00       51.52     40.85 o
  11  10   9      716.91      735.23     77.75 o
 -11  11   9      795.36      515.54    170.55 o
 -10  11   9     3589.02     3542.62    244.58 o
  -9  11   9       32.90       -8.39     44.30 o
  -8  11   9       87.25      126.82     23.88 o
  -7  11   9     1573.21     1605.78     81.34 o
  -6  11   9     4001.58     3971.11    282.29 o
  -5  11   9     1227.11      992.99     87.03 o
  -4  11   9       32.91      147.17     36.08 o
  -3  11   9       25.70      -15.53     64.53 o
  -2  11   9      685.02      758.20     78.24 o
  -1  11   9     7411.22     6707.69    434.51 o
   0  11   9      916.58      766.77     64.35 o
   1  11   9     8466.39     8391.48    284.05 o
   2  11   9      875.20      955.03     72.53 o
   3  11   9      116.99      147.67     40.76 o
   4  11   9     1777.35     1873.72    209.79 o
   5  11   9     2204.00     2081.11    150.91 o
   6  11   9     4140.43     4246.96    209.86 o
   7  11   9     1086.95      884.96     56.67 o
   8  11   9      439.52      405.05     60.35 o
   9  11   9       38.90       70.39     45.67 o
  10  11   9     3889.43     3899.32    374.81 o
  11  11   9      860.95      653.75    170.70 o
 -10  12   9       11.38      130.04    132.54 o
  -9  12   9     3861.42     3626.66    275.51 o
  -8  12   9      180.55      103.74     76.36 o
  -7  12   9       10.38      -97.75     97.75 o
  -6  12   9      108.07      -35.81     74.64 o
  -5  12   9     8625.19     9445.26    301.51 o
  -4  12   9      262.37      289.58     27.40 o
  -3  12   9        8.76       99.68     39.40 o
  -2  12   9        2.88       39.71     44.28 o
  -1  12   9     3260.83     3468.68    159.75 o
   0  12   9       30.37        8.56     43.44 o
   1  12   9     2632.19     2186.86    149.97 o
   2  12   9      922.69     1214.66    137.73 o
   3  12   9       17.80       14.69     36.39 o
   4  12   9      446.31      570.15     63.02 o
   5  12   9     7409.87     7583.30    548.97 o
   6  12   9      312.21      304.22     42.35 o
   7  12   9      116.25      153.34     43.53 o
   8  12   9      164.17      119.19     47.08 o
   9  12   9     4332.79     3642.74    377.23 o
  10  12   9        1.26       58.41     48.83 o
  -9  13   9      614.46      516.33    157.48 o
  -8  13   9        1.94       -6.79     53.88 o
  -7  13   9      172.98      177.43     47.91 o
  -6  13   9       63.59      302.26     63.26 o
  -5  13   9     1791.87     1556.01     95.11 o
  -4  13   9       95.96      -15.55    101.23 o
  -3  13   9       25.90       -1.58     39.97 o
  -2  13   9     1326.85     1170.36     69.86 o
  -1  13   9      453.54      440.99     48.13 o
   0  13   9      252.11      402.49     47.27 o
   1  13   9     2060.09     1647.01    152.37 o
   2  13   9      410.04      304.91     38.72 o
   3  13   9      119.88      142.40     33.64 o
   4  13   9      252.19      232.28     47.44 o
   5  13   9     2976.52     3524.33    243.96 o
   6  13   9      491.35      593.12     59.12 o
   7  13   9      261.17      301.22     40.35 o
   8  13   9       14.68      -41.98     48.36 o
   9  13   9      586.05      610.51     58.27 o
  -8  14   9      513.15      389.51     98.74 o
  -7  14   9      404.42      236.29     61.66 o
  -6  14   9       53.66       23.05     57.60 o
  -5  14   9     1492.40     1384.22    108.94 o
  -4  14   9     1522.04     1353.79    116.28 o
  -3  14   9      776.22      589.44     77.02 o
  -2  14   9       15.14       54.42     33.29 o
  -1  14   9     1739.55     1264.90     68.08 o
   0  14   9       67.65       71.48     51.57 o
   1  14   9     1458.75     1288.14    126.17 o
   2  14   9      249.37      260.12     50.98 o
   3  14   9      204.86      193.66     37.08 o
   4  14   9      767.13      580.02     72.32 o
   5  14   9      595.46      608.15     58.31 o
   6  14   9       97.86      105.05     38.71 o
   7  14   9       92.96      159.96     44.68 o
   8  14   9      545.35      523.63     51.03 o
  -6  15   9      806.21      670.73     66.74 o
  -5  15   9      183.39      -28.16     92.29 o
  -4  15   9      484.13      440.97    188.23 o
  -3  15   9      590.80      371.97     69.18 o
  -2  15   9       35.87       50.89     44.70 o
  -1  15   9      266.73      285.16     39.40 o
   0  15   9     4315.27     3834.35    265.83 o
   1  15   9       34.20       48.33     46.10 o
   2  15   9       33.23       98.13     54.80 o
   3  15   9      902.06      844.66     67.58 o
   4  15   9     1673.27     1505.83    103.45 o
   5  15   9      108.28       42.21     44.90 o
   6  15   9      344.06      311.47     43.97 o
  -4  16   9      725.00      563.43     72.36 o
  -3  16   9      638.11      450.39     80.24 o
  -2  16   9      399.76      300.87    124.23 o
  -1  16   9     3897.55     3550.71    204.32 o
   0  16   9        0.43       28.21     57.32 o
   1  16   9     3624.99     2981.55    270.67 o
   2  16   9       35.56      182.45     49.88 o
   3  16   9      254.12      282.55     49.58 o
   4  16   9      950.38      763.96     95.26 o
 -14   0  10     2078.16     1746.90    143.89 o
 -12   0  10      194.65      105.82    111.26 o
 -10   0  10      260.80      337.43     51.61 o
  -8   0  10     1537.22     1554.34     71.90 o
  -6   0  10     1414.05     1332.96    169.92 o
  -4   0  10     4314.57     4249.92    497.21 o
  -2   0  10     4124.97     3619.79    628.03 o
   0   0  10     3076.51     4749.03    206.71 o
   2   0  10     1953.79     1785.23    123.80 o
   4   0  10     1662.18     1522.43    170.18 o
   6   0  10       17.77      107.32     65.82 o
   8   0  10      721.78     1020.21    195.02 o
  10   0  10     1093.08     1030.89    158.91 o
  12   0  10      189.35      294.05     96.28 o
  14   0  10     1441.73      818.22    134.28 o
 -14   1  10       35.33       59.12     58.74 o
 -13   1  10     1767.68     1887.63    105.32 o
 -12   1  10      533.63      530.84     60.37 o
 -11   1  10        3.93      -67.39     76.33 o
 -10   1  10     3478.48     3638.86    123.37 o
  -9   1  10      106.70      138.47     29.13 o
  -8   1  10      429.02      492.16     41.98 o
  -7   1  10      337.27      547.86     39.78 o
  -6   1  10     6937.26     6653.23    133.25 o
  -5   1  10     9520.02     9207.18    283.73 o
  -4   1  10     1682.76     1425.40     49.09 o
  -3   1  10      722.68      745.77     41.60 o
  -2   1  10      548.43      763.51     68.82 o
  -1   1  10    22151.64    24166.18    629.35 o
   0   1  10      124.28      190.16     70.41 o
   1   1  10    24897.49    25226.62   1152.64 o
   2   1  10     2682.28     3026.57    287.01 o
   3   1  10       47.94      156.55     58.56 o
   4   1  10     2814.81     2332.31    139.19 o
   5   1  10     9473.68     8607.07    399.50 o
   6   1  10     6189.63     5794.83    319.73 o
   7   1  10      734.72      584.68     80.20 o
   8   1  10      226.75      162.88     42.27 o
   9   1  10       31.06      123.48    126.47 o
  10   1  10     1385.81     1243.36    148.91 o
  11   1  10       32.08       -6.97     39.86 o
  12   1  10      346.07      219.71     67.14 o
  13   1  10     1964.14     1613.02    160.30 o
 -14   2  10       63.50       68.46     58.49 o
 -13   2  10       44.62      100.34     82.47 o
 -12   2  10     1768.65     1803.32    107.37 o
 -11   2  10      179.74      122.79     49.26 o
 -10   2  10      163.64      275.73     41.60 o
  -9   2  10     2862.81     2602.54    113.02 o
  -8   2  10     7508.13     7240.16    187.39 o
  -7   2  10      447.11      457.01     33.03 o
  -6   2  10     7277.71     7281.68    332.56 o
  -5   2  10       46.90      156.96     46.49 o
  -4   2  10     7708.94     7239.81    296.10 o
  -3   2  10     1962.22     1947.16     66.82 o
  -2   2  10    75964.63    77637.55   2527.27 o
  -1   2  10     1004.82     1637.25     68.73 o
   0   2  10     1560.71     1718.77     58.81 o
   1   2  10      344.32      934.44    115.15 o
   2   2  10    64841.78    64613.46   3189.79 o
   3   2  10     1724.81     1753.85     62.77 o
   4   2  10     9957.28    10057.68    539.17 o
   5   2  10      331.33      605.77     54.86 o
   6   2  10     2004.07     1679.79     72.41 o
   7   2  10       41.73       90.01     47.26 o
   8   2  10     8661.70     8784.44    797.28 o
   9   2  10     3108.32     2922.81    189.62 o
  10   2  10      804.99      951.53    138.56 o
  11   2  10      613.63      772.84    114.07 o
  12   2  10     1639.35     1270.42     62.52 o
  13   2  10      214.92      163.67     90.14 o
 -14   3  10       18.38       24.50     69.55 o
 -13   3  10      326.87      364.33     52.71 o
 -12   3  10       70.18      112.25     53.28 o
 -11   3  10      333.54      244.99     48.41 o
 -10   3  10       92.71      152.35     39.89 o
  -9   3  10     1203.98     1205.23     83.08 o
  -8   3  10     5184.25     5268.71    151.26 o
  -7   3  10     1622.27     1573.45     82.04 o
  -6   3  10     8068.06     8783.66    308.73 o
  -5   3  10     1526.57     2009.03    102.14 o
  -4   3  10     8852.67     9292.13    226.28 o
  -3   3  10    12558.82    13732.12    348.34 o
  -2   3  10     2874.56     2749.83    119.18 o
  -1   3  10     6450.44     6957.44    214.26 o
   0   3  10       27.88       66.51     33.50 o
   1   3  10    10535.58    12154.03    312.08 o
   2   3  10     2488.87     2613.06     64.61 o
   3   3  10     8223.43     8479.65    191.52 o
   4   3  10    10647.44    11119.31    505.23 o
   5   3  10     1083.51     1688.98    139.59 o
   6   3  10     7101.69     6930.13    389.48 o
   7   3  10     1165.91     1099.06     59.52 o
   8   3  10     5384.46     5032.90    220.94 o
   9   3  10      265.96      188.82     55.77 o
  10   3  10        1.22      -13.70     51.97 o
  11   3  10      185.84      198.26     47.19 o
  12   3  10      241.36      216.45     41.10 o
  13   3  10       62.95       53.51     48.69 o
 -13   4  10      228.89      283.84     61.24 o
 -12   4  10        8.93        3.18     48.81 o
 -11   4  10       75.19       88.91     37.86 o
 -10   4  10      248.29      154.78     27.58 o
  -9   4  10       73.54       68.07     29.30 o
  -8   4  10     3079.98     2671.62    196.82 o
  -7   4  10     2950.80     3079.56    161.10 o
  -6   4  10      789.78      749.46     58.80 o
  -5   4  10      472.34      516.42     63.26 o
  -4   4  10    15700.99    16663.75    420.92 o
  -3   4  10     2707.82     2607.19     69.77 o
  -2   4  10    10894.96    12260.92    405.89 o
  -1   4  10      464.14      421.97     47.19 o
   0   4  10    39565.86    40712.76   1038.90 o
   1   4  10      186.39      282.86     41.90 o
   2   4  10    10186.61    10973.23    485.57 o
   3   4  10      428.56      589.32     89.76 o
   4   4  10     9680.98    10505.24    299.98 o
   5   4  10     1802.98     2043.79    107.85 o
   6   4  10      336.97      432.19     55.84 o
   7   4  10      429.17      617.45     72.74 o
   8   4  10     1215.50      985.49     67.81 o
   9   4  10       45.50       19.81     56.80 o
  10   4  10       49.67       34.39     45.56 o
  11   4  10       86.72       35.25     49.98 o
  12   4  10       45.88      110.44     48.98 o
  13   4  10       34.22       33.66     54.91 o
 -13   5  10      742.90      577.86     69.56 o
 -12   5  10     1109.66      836.61     66.45 o
 -11   5  10      261.69      312.66     65.83 o
 -10   5  10      554.36      616.64     49.23 o
  -9   5  10      185.56      302.48     38.68 o
  -8   5  10     2817.60     2640.97    118.83 o
  -7   5  10      660.47      639.12     36.43 o
  -6   5  10      937.51     1049.60     45.06 o
  -5   5  10    16901.81    17140.88    536.47 o
  -4   5  10      406.18      530.88     45.69 o
  -3   5  10     2552.16     2382.03    143.23 o
  -2   5  10      178.48      296.37     36.73 o
  -1   5  10     7596.10     6584.93    221.92 o
   0   5  10       24.52       41.65     43.09 o
   1   5  10    12990.33    13130.34    664.54 o
   2   5  10      247.61      333.87     44.97 o
   3   5  10      407.54      368.39     46.48 o
   4   5  10      230.11      181.44     50.30 o
   5   5  10    16147.58    16540.18    657.52 o
   6   5  10     1011.25      979.11     59.89 o
   7   5  10      742.11      685.29     53.52 o
   8   5  10     1739.30     1711.86     72.55 o
   9   5  10       19.37       -4.07     42.47 o
  10   5  10      950.38      859.79     69.85 o
  11   5  10       24.06      107.41     44.90 o
  12   5  10      579.04      395.77     50.47 o
  13   5  10     1372.20     1014.02    130.89 o
 -13   6  10      243.30      108.74     74.60 o
 -12   6  10     1657.62     1475.35    227.41 o
 -11   6  10     1567.42     1783.28     75.24 o
 -10   6  10       44.07      -17.53     48.13 o
  -9   6  10      958.22      903.66     73.49 o
  -8   6  10     1600.38     1559.85     69.02 o
  -7   6  10     1801.05     1837.28    105.26 o
  -6   6  10      215.19      307.28     42.77 o
  -5   6  10      318.39      507.49     40.41 o
  -4   6  10     3319.94     3424.04    160.29 o
  -3   6  10     5865.15     5973.98    166.11 o
  -2   6  10      700.63      929.46     56.55 o
  -1   6  10     6557.90     6726.90    214.96 o
   0   6  10     5264.37     5828.57    277.31 o
   1   6  10     6665.88     6422.86    210.95 o
   2   6  10     1256.96     1596.04    151.24 o
   3   6  10     4626.11     4327.19    230.91 o
   4   6  10     4019.84     4640.65    271.78 o
   5   6  10        1.08      -23.73     47.96 o
   6   6  10      928.57     1131.76     61.99 o
   7   6  10     3519.51     3710.89    155.53 o
   8   6  10     1321.15     1327.30    124.63 o
   9   6  10     1881.98     1793.00    102.48 o
  10   6  10       84.47       95.14     51.31 o
  11   6  10     1891.46     2114.35    133.74 o
  12   6  10     1568.86     1130.32     62.42 o
  13   6  10      375.90      142.63     58.08 o
 -12   7  10      101.30      110.50     43.08 o
 -11   7  10       48.19      160.98     40.20 o
 -10   7  10       25.86        6.21     31.10 o
  -9   7  10     1918.51     2457.04    110.15 o
  -8   7  10     2135.54     2391.56     76.74 o
  -7   7  10      972.18     1173.53     75.59 o
  -6   7  10     1000.10     1195.62     70.53 o
  -5   7  10      477.59      457.56     36.31 o
  -4   7  10    12404.85    12588.83    502.78 o
  -3   7  10     6119.70     6511.07    377.04 o
  -2   7  10     1355.33     1614.16    112.60 o
  -1   7  10     2383.20     2469.07    117.07 o
   0   7  10      205.13      253.67     39.45 o
   1   7  10     1100.47     1202.37     74.79 o
   2   7  10       94.70      127.53     45.94 o
   3   7  10     7040.64     7652.30    473.20 o
   4   7  10    11163.16    11787.20    964.29 o
   5   7  10     1592.18     1414.84     91.00 o
   6   7  10     1255.30     1412.01     65.96 o
   7   7  10      385.53      583.50    113.49 o
   8   7  10     1996.51     2249.92    154.40 o
   9   7  10     1673.21     1580.14     93.95 o
  10   7  10      104.58       74.49     63.13 o
  11   7  10       33.15       84.89     69.06 o
  12   7  10      132.23      129.90     46.23 o
 -12   8  10        1.31       55.86     49.50 o
 -11   8  10      116.84      140.73     36.21 o
 -10   8  10      219.09      274.16     32.93 o
  -9   8  10      671.65      578.15     50.88 o
  -8   8  10     1763.62     1786.49     66.77 o
  -7   8  10       19.28       78.93     39.43 o
  -6   8  10     5700.22     6055.73    118.49 o
  -5   8  10     3823.72     3730.52     94.22 o
  -4   8  10    13287.73    13956.70    470.10 o
  -3   8  10      295.44      413.98     55.05 o
  -2   8  10    11161.90    10520.61    551.99 o
  -1   8  10      208.97      216.21     43.88 o
   0   8  10    31219.07    31418.62   1420.95 o
   1   8  10      236.66      279.84     38.69 o
   2   8  10     7988.20     6850.09    305.32 o
   3   8  10      121.20      252.74     45.53 o
   4   8  10    15057.57    15250.75    669.39 o
   5   8  10     2675.25     2694.35    137.79 o
   6   8  10     2919.90     2751.07    222.64 o
   7   8  10       32.49       63.86     72.28 o
   8   8  10     2488.26     2317.37    164.81 o
   9   8  10      300.29      218.48     52.57 o
  10   8  10        4.12       54.12     55.96 o
  11   8  10       81.92       13.65     47.43 o
  12   8  10        0.13      193.44     55.88 o
 -12   9  10      291.29      286.40     96.01 o
 -11   9  10      120.21      247.68     49.53 o
 -10   9  10      238.44      275.12     36.70 o
  -9   9  10      585.32      545.67     36.97 o
  -8   9  10       11.27       48.28     25.29 o
  -7   9  10     3061.49     3391.53    169.87 o
  -6   9  10       36.27       55.73     51.39 o
  -5   9  10      106.29       75.16     47.94 o
  -4   9  10      499.63      466.98     47.88 o
  -3   9  10     4989.00     5677.37    280.06 o
  -2   9  10      769.96      558.78     45.95 o
  -1   9  10     1490.70     1845.75    110.99 o
   0   9  10      237.29      413.69     45.76 o
   1   9  10     1336.82     1429.55    142.65 o
   2   9  10     1314.35     1218.14     61.90 o
   3   9  10     4066.91     4339.03    286.43 o
   4   9  10     2503.05     2422.84    205.01 o
   5   9  10       66.14      256.74     63.75 o
   6   9  10       32.10       61.92     76.54 o
   7   9  10     2292.63     2429.68    108.61 o
   8   9  10       23.50       84.32     50.46 o
   9   9  10      819.08      804.83     88.58 o
  10   9  10      756.17      732.91     88.88 o
  11   9  10       17.32       69.97     47.91 o
 -11  10  10     1171.53      932.09    119.36 o
 -10  10  10      367.92      266.05     46.85 o
  -9  10  10      184.17      205.74     41.16 o
  -8  10  10        8.37       54.60     37.43 o
  -7  10  10     1842.39     1803.78    147.15 o
  -6  10  10     3086.41     2943.05    108.09 o
  -5  10  10      946.29      917.42     63.50 o
  -4  10  10     3905.52     3882.47    142.66 o
  -3  10  10       78.64       62.23     38.46 o
  -2  10  10     3530.60     3576.88    279.66 o
  -1  10  10    10610.25    11633.66    622.46 o
   0  10  10     6096.57     6211.33    250.50 o
   1  10  10     9895.79    10557.42    662.99 o
   2  10  10     3366.89     4034.94    317.90 o
   3  10  10      648.03      776.52     78.88 o
   4  10  10     1452.28     1695.33     78.47 o
   5  10  10      671.38      759.40     72.59 o
   6  10  10     3882.55     4038.88    310.93 o
   7  10  10      940.98     1091.67     84.45 o
   8  10  10      296.20      492.76     49.52 o
   9  10  10      584.73      408.78     62.78 o
  10  10  10      538.15      312.19     68.14 o
  11  10  10      698.19      632.42     60.85 o
 -10  11  10       81.95     -100.34    100.34 o
  -9  11  10      607.19      569.98     59.03 o
  -8  11  10      123.64       58.14     25.56 o
  -7  11  10     4481.14     4781.83    120.97 o
  -6  11  10     1068.40      910.47     70.68 o
  -5  11  10     1013.41     1037.44     53.33 o
  -4  11  10       29.04       37.85     89.96 o
  -3  11  10    10052.51    10690.29    484.57 o
  -2  11  10     2367.73     2456.21    101.91 o
  -1  11  10     1137.01      986.08     95.46 o
   0  11  10       77.30       53.80     42.64 o
   1  11  10     2281.61     2003.96    130.88 o
   2  11  10      720.92      781.04     62.93 o
   3  11  10     7963.72     8238.84    398.91 o
   4  11  10       85.43      109.10     44.56 o
   5  11  10      949.19     1166.80    124.85 o
   6  11  10      610.67      561.29     66.49 o
   7  11  10     4099.87     4612.21    253.04 o
   8  11  10        5.65      -10.79     44.57 o
   9  11  10      875.57      730.52     86.54 o
  10  11  10       18.35      111.35     48.97 o
  -9  12  10       32.09       -3.94     50.51 o
  -8  12  10        0.67      -48.27     48.27 o
  -7  12  10      323.88      428.62     94.37 o
  -6  12  10       85.06       77.53     31.85 o
  -5  12  10       45.04      109.11     28.98 o
  -4  12  10        0.44        6.37     31.31 o
  -3  12  10     1005.69     1056.12     69.53 o
  -2  12  10       55.14      141.03     46.20 o
  -1  12  10       58.02       83.41     49.75 o
   0  12  10      109.14      113.04     48.14 o
   1  12  10      230.02      237.06     46.30 o
   2  12  10      156.77      221.14     34.07 o
   3  12  10     1004.98     1000.15     80.48 o
   4  12  10      176.78      189.11     45.19 o
   5  12  10      358.61      365.26     46.38 o
   6  12  10       30.36       33.09     44.85 o
   7  12  10      507.10      666.25     59.05 o
   8  12  10       93.21       79.14     44.79 o
   9  12  10       47.52       16.49     49.03 o
  -8  13  10      586.22      546.95     75.36 o
  -7  13  10      136.64      119.92     46.59 o
  -6  13  10        4.07      -53.25     68.18 o
  -5  13  10      118.19      163.14     67.95 o
  -4  13  10     1363.22     1305.11     69.28 o
  -3  13  10      134.64       -3.58     44.53 o
  -2  13  10        6.41        3.12     46.63 o
  -1  13  10      817.78      797.93     71.98 o
   0  13  10       60.74      103.84     42.59 o
   1  13  10       67.22      114.46     45.37 o
   2  13  10        4.55      -26.07     27.01 o
   3  13  10      449.15      464.59     55.03 o
   4  13  10     2095.98     2105.38    147.35 o
   5  13  10       43.08       38.41     53.88 o
   6  13  10        6.92       26.78     41.54 o
   7  13  10      157.09      189.23     48.79 o
   8  13  10      560.87      660.07     71.36 o
  -7  14  10      104.80      171.68    101.55 o
  -6  14  10     1955.34     1634.53     91.68 o
  -5  14  10       82.85      255.28    100.31 o
  -4  14  10     3784.69     3795.57    179.41 o
  -3  14  10     1256.69     1236.29     91.15 o
  -2  14  10      804.42      561.03     43.89 o
  -1  14  10      422.88      571.54     49.79 o
   0  14  10    10715.04    10968.73    538.18 o
   1  14  10      225.47      238.87     50.55 o
   2  14  10      514.01      323.70     57.06 o
   3  14  10     2706.90     2655.36    232.31 o
   4  14  10     3490.20     3118.95    202.84 o
   5  14  10       21.01       30.52     43.75 o
   6  14  10     1392.40     1301.12    112.42 o
   7  14  10      554.29      474.11     52.87 o
  -5  15  10     2809.24     2756.76    273.07 o
  -4  15  10       50.00       65.21     97.56 o
  -3  15  10      128.62       46.16     78.02 o
  -2  15  10      558.98      457.38    115.25 o
  -1  15  10     2313.34     2333.39    164.31 o
   0  15  10       19.32       45.48     49.06 o
   1  15  10      971.86      966.33     87.92 o
   2  15  10      682.15      678.65     80.54 o
   3  15  10        1.55      -48.44     48.44 o
   4  15  10        7.30       39.13     57.37 o
   5  15  10     1881.37     1902.45    196.38 o
  -3  16  10      328.97      349.96     96.98 o
  -2  16  10     1025.12     1142.54     90.62 o
  -1  16  10      265.63      224.54     91.67 o
   0  16  10     1256.11     1034.38     78.36 o
   1  16  10      407.48      429.03     76.32 o
   2  16  10     1007.62      783.42     67.59 o
 -13   0  11     3598.42     2883.78    252.62 o
 -11   0  11     1103.31     1367.12    134.11 o
  -9   0  11     2333.91     2061.64    119.35 o
  -7   0  11       64.89       69.61     52.99 o
  -5   0  11      264.22      428.12     81.63 o
  -3   0  11     3967.19     3528.66    775.61 o
  -1   0  11     6112.72     6111.96   1587.79 o
   1   0  11      178.11      688.43     91.53 o
   3   0  11      746.39      775.22    105.09 o
   5   0  11     2380.89     2925.03    286.34 o
   7   0  11       41.59      -24.95     78.25 o
   9   0  11     4506.11     3952.48    547.44 o
  11   0  11      501.77      427.35    154.17 o
  13   0  11     2656.68     1827.64    455.31 o
 -13   1  11        2.05       90.52     66.16 o
 -12   1  11      277.16      488.65     59.82 o
 -11   1  11      242.04      196.88     57.08 o
 -10   1  11      107.51       44.35     39.26 o
  -9   1  11     4428.99     4572.88    276.24 o
  -8   1  11      595.35      902.54     46.23 o
  -7   1  11       81.12      193.68     42.64 o
  -6   1  11      944.06      830.93     47.55 o
  -5   1  11     7654.06     8180.16    372.41 o
  -4   1  11      505.66      494.82     41.38 o
  -3   1  11     2874.63     3076.05    193.98 o
  -2   1  11       21.66       49.18     45.18 o
  -1   1  11     4383.52     4439.53    127.69 o
   0   1  11    26711.71    27213.00    843.74 o
   1   1  11     6781.02     6930.62    335.42 o
   2   1  11       85.62       90.88     49.77 o
   3   1  11      120.00      201.29     47.94 o
   4   1  11     1556.95     1743.68    158.37 o
   5   1  11     4392.26     4164.01    163.34 o
   6   1  11     2009.89     2341.99    223.11 o
   7   1  11     3068.86     3085.94    280.33 o
   8   1  11      462.14      237.19     54.20 o
   9   1  11     1293.58     1116.02     81.89 o
  10   1  11      535.05      554.89     57.57 o
  11   1  11     1527.59     1559.71    184.60 o
  12   1  11      289.07      149.46     47.70 o
  13   1  11      410.46      305.69     76.05 o
 -13   2  11      421.75      520.63     65.68 o
 -12   2  11       34.13       46.27     53.00 o
 -11   2  11      469.94      589.50     78.20 o
 -10   2  11      862.46      816.66     42.61 o
  -9   2  11     4072.29     4481.78    100.82 o
  -8   2  11     5129.67     4984.66    200.38 o
  -7   2  11       90.75      291.54     37.47 o
  -6   2  11      180.89      236.14     37.76 o
  -5   2  11    10192.26    10345.32    400.98 o
  -4   2  11     5656.57     5319.96    254.43 o
  -3   2  11     1120.34     1486.26    304.34 o
  -2   2  11       43.13       77.43     49.02 o
  -1   2  11     1264.62      961.01     59.09 o
   0   2  11      983.81     1292.93    127.50 o
   1   2  11     5832.74     5945.11    403.46 o
   2   2  11        6.81      -22.13     35.36 o
   3   2  11     8673.71    10026.60    640.75 o
   4   2  11    12821.98    12833.35    766.30 o
   5   2  11    15825.17    15602.20    829.69 o
   6   2  11      162.28       69.85     46.52 o
   7   2  11     1744.73     1760.73    213.79 o
   8   2  11     7010.80     6456.80    542.28 o
   9   2  11     4507.28     4181.40    393.76 o
  10   2  11      754.60      676.78     56.06 o
  11   2  11      758.62      802.49    125.86 o
  12   2  11        3.09       70.71     48.75 o
  13   2  11      151.38      207.23     69.58 o
 -13   3  11       59.27       45.39     88.24 o
 -12   3  11     1573.66     1212.98    117.78 o
 -11   3  11      107.15      109.60     72.26 o
 -10   3  11     4118.51     3607.23     93.69 o
  -9   3  11       80.69      139.90     28.82 o
  -8   3  11      461.45      362.83     53.93 o
  -7   3  11      475.46      578.99     35.94 o
  -6   3  11    11327.93    10813.29    420.50 o
  -5   3  11     1756.78     1692.17    101.46 o
  -4   3  11      157.42      246.39     93.18 o
  -3   3  11     5479.21     5434.12    136.47 o
  -2   3  11     6941.52     6937.90    180.64 o
  -1   3  11     5365.50     5931.42    131.66 o
   0   3  11     3186.96     3571.14     96.35 o
   1   3  11     3534.55     3773.61    186.10 o
   2   3  11     8447.89     7994.74    243.07 o
   3   3  11     3122.92     3151.28    122.97 o
   4   3  11     4661.60     4822.05    314.02 o
   5   3  11      266.64      405.54     40.03 o
   6   3  11    14292.32    14767.03    868.19 o
   7   3  11       43.17       80.84     55.64 o
   8   3  11     4415.93     4236.66    535.39 o
   9   3  11     1199.65     1352.18    177.51 o
  10   3  11     4641.63     4271.02    439.55 o
  11   3  11      971.70     1008.07    111.21 o
  12   3  11     3428.99     3177.18    347.12 o
  13   3  11       28.50       17.97     66.94 o
 -13   4  11       76.70      114.43     63.14 o
 -12   4  11     2139.69     2173.24    112.07 o
 -11   4  11     3038.07     3548.98    151.67 o
 -10   4  11      162.89      153.33     58.63 o
  -9   4  11       17.18      122.20     27.49 o
  -8   4  11     3167.00     3235.00    138.39 o
  -7   4  11      702.13      806.45     40.36 o
  -6   4  11     3368.20     3537.41    161.93 o
  -5   4  11     1658.85     1989.86    103.08 o
  -4   4  11      286.50      274.96     35.19 o
  -3   4  11     3308.75     3360.47    180.11 o
  -2   4  11     3378.77     3774.15    115.08 o
  -1   4  11      303.82      429.98     86.63 o
   0   4  11      487.17      478.77     70.56 o
   1   4  11     4364.48     4616.10    254.07 o
   2   4  11     1114.99     1251.46     54.40 o
   3   4  11      761.43      698.40     45.89 o
   4   4  11     3084.53     2991.02    229.41 o
   5   4  11      151.07      247.46     46.21 o
   6   4  11     2186.63     2302.77     71.99 o
   7   4  11      823.56      790.12     48.39 o
   8   4  11     3550.95     3893.21    158.87 o
   9   4  11       15.27       74.00     52.21 o
  10   4  11      203.86      196.24     59.40 o
  11   4  11     2506.65     2329.28    207.71 o
  12   4  11     1504.93     1093.43     79.34 o
 -13   5  11        9.14       65.81     98.57 o
 -12   5  11      375.91      469.60     50.99 o
 -11   5  11     1198.77     1079.32     70.48 o
 -10   5  11        3.75       57.00     40.34 o
  -9   5  11       25.01       50.80     29.36 o
  -8   5  11      111.39      212.09     34.32 o
  -7   5  11     7796.83     8016.55    406.93 o
  -6   5  11      160.40      153.96     36.39 o
  -5   5  11      171.12      126.12     38.28 o
  -4   5  11     7102.59     7246.57    158.92 o
  -3   5  11     1300.03     1327.15     54.75 o
  -2   5  11     2613.16     2312.26     62.86 o
  -1   5  11       41.44      166.76     39.39 o
   0   5  11    12689.80    12968.21    458.45 o
   1   5  11      756.74      917.27     78.61 o
   2   5  11     1289.17     1039.82     59.04 o
   3   5  11     2095.39     2085.89    139.72 o
   4   5  11     7076.42     7305.91    365.70 o
   5   5  11     1715.59     1730.74    137.65 o
   6   5  11      566.70      859.01     92.56 o
   7   5  11     5429.88     5623.54    297.06 o
   8   5  11      434.23      322.44     55.13 o
   9   5  11       23.87       67.24     46.71 o
  10   5  11      912.14      960.32    125.13 o
  11   5  11      426.45      339.51     55.79 o
  12   5  11      869.92      696.39     83.93 o
 -12   6  11       12.85      -45.70     45.70 o
 -11   6  11      357.83      219.32     42.36 o
 -10   6  11      364.36      411.01     60.42 o
  -9   6  11      496.39      292.89     34.13 o
  -8   6  11      625.04      592.32     38.95 o
  -7   6  11      414.54      548.42     51.13 o
  -6   6  11     4936.69     5353.71    229.49 o
  -5   6  11       41.70      173.08     38.35 o
  -4   6  11     5514.19     5558.97    276.36 o
  -3   6  11      130.44      453.52     37.66 o
  -2   6  11     1273.26     1305.77     83.30 o
  -1   6  11      210.17      213.02     61.54 o
   0   6  11      727.80     1094.23    170.86 o
   1   6  11       77.79       76.59     56.89 o
   2   6  11     3398.27     3267.80    225.93 o
   3   6  11      808.85     1582.71    128.62 o
   4   6  11    13107.55    14077.15   1085.56 o
   5   6  11      277.17      209.59     51.36 o
   6   6  11     7306.30     7537.92    362.74 o
   7   6  11     2051.41     2273.11    157.21 o
   8   6  11     1813.65     1767.89     70.45 o
   9   6  11     1089.64      966.49    115.25 o
  10   6  11      323.81      261.43     62.74 o
  11   6  11      521.38      424.65     70.76 o
  12   6  11       41.40      -58.18     58.18 o
 -12   7  11        8.16       65.47     47.12 o
 -11   7  11       91.24      146.27     38.97 o
 -10   7  11      203.35      111.65     39.79 o
  -9   7  11     1251.02     1340.31     66.24 o
  -8   7  11      285.12      329.09     57.92 o
  -7   7  11      319.91      513.96     66.63 o
  -6   7  11     2377.35     2037.96    135.63 o
  -5   7  11     2130.23     2035.91     57.70 o
  -4   7  11       14.91       47.36     38.90 o
  -3   7  11     2986.25     3272.28    155.18 o
  -2   7  11    13369.61    13487.83    449.20 o
  -1   7  11      926.15     1025.12     46.62 o
   0   7  11      243.39      331.39     35.79 o
   1   7  11      276.95      413.65     79.26 o
   2   7  11    13458.25    12925.12    608.10 o
   3   7  11     4035.99     4314.65    209.18 o
   4   7  11      851.56      795.30     65.27 o
   5   7  11     3416.90     3437.91    253.31 o
   6   7  11     1640.29     1832.78     94.40 o
   7   7  11      418.89      423.47     48.41 o
   8   7  11      113.63      125.42     51.34 o
   9   7  11     1716.20     1782.32    234.50 o
  10   7  11       20.83       53.65     45.24 o
  11   7  11       27.92       19.94     50.18 o
  12   7  11      309.24      226.64     56.69 o
 -11   8  11      895.46     1256.70    123.10 o
 -10   8  11     2077.16     1682.97     65.73 o
  -9   8  11     1962.56     2415.50     97.69 o
  -8   8  11       22.23       63.10     32.06 o
  -7   8  11      546.72      584.23     36.67 o
  -6   8  11      427.72      433.72     61.81 o
  -5   8  11     2105.96     2270.38     68.10 o
  -4   8  11     1809.24     1756.46     70.80 o
  -3   8  11      356.13      314.19     46.55 o
  -2   8  11     1319.31     1771.37    148.80 o
  -1   8  11      848.15      743.72    101.21 o
   0   8  11        7.57      121.54     45.14 o
   1   8  11      505.42      417.00     58.19 o
   2   8  11      453.35      876.89    139.62 o
   3   8  11      353.26      612.90     80.32 o
   4   8  11     1862.12     2073.70    130.22 o
   5   8  11     1375.62     1279.50    153.77 o
   6   8  11     2161.60     2485.06    138.47 o
   7   8  11      344.56      330.71     59.30 o
   8   8  11       31.59       72.42     43.04 o
   9   8  11     2184.38     1863.96    124.70 o
  10   8  11     2208.06     2025.51    159.91 o
  11   8  11      790.00      707.89     76.56 o
 -11   9  11      466.04      169.75    144.66 o
 -10   9  11      595.19      362.66     39.29 o
  -9   9  11      561.86      475.37     59.61 o
  -8   9  11     2371.97     2217.57     72.98 o
  -7   9  11      722.17      707.10     47.42 o
  -6   9  11      118.79      225.68     44.04 o
  -5   9  11       72.42      144.58     42.02 o
  -4   9  11     3878.48     4043.17    174.99 o
  -3   9  11      551.69      457.52     46.77 o
  -2   9  11        7.48       57.82     43.38 o
  -1   9  11     3850.78     3619.35    140.70 o
   0   9  11     5473.85     5685.60    213.25 o
   1   9  11     5047.89     4762.69    235.94 o
   2   9  11      380.65      537.75     99.63 o
   3   9  11      582.49      566.41     87.10 o
   4   9  11     4696.37     4670.57    236.78 o
   5   9  11       40.28       56.67     48.79 o
   6   9  11      632.84      770.67     73.02 o
   7   9  11      610.88      598.00     56.01 o
   8   9  11     2642.29     2657.97    157.74 o
   9   9  11      866.28      861.74    117.16 o
  10   9  11     2309.14     1971.43    155.63 o
 -10  10  11      854.37      964.36    114.31 o
  -9  10  11       14.52       74.74     34.78 o
  -8  10  11       17.17       65.23     48.17 o
  -7  10  11     1769.82     1468.99    128.72 o
  -6  10  11     3316.79     3374.67     93.88 o
  -5  10  11     2094.50     1985.66    108.99 o
  -4  10  11       15.56       86.72     50.90 o
  -3  10  11      845.35     1035.57     74.92 o
  -2  10  11     2231.46     2294.82     73.23 o
  -1  10  11      693.92      758.02     46.94 o
   0  10  11       82.75      102.49     29.17 o
   1  10  11      627.69      465.32     83.67 o
   2  10  11     3746.99     3614.56    227.56 o
   3  10  11      741.49      765.81     56.19 o
   4  10  11      496.09      459.91     51.32 o
   5  10  11     3095.39     3384.34    227.40 o
   6  10  11     4223.24     4289.87    267.61 o
   7  10  11     1949.63     1779.20     72.55 o
   8  10  11       39.04       39.35     47.46 o
   9  10  11       20.63        8.90     47.84 o
  10  10  11      589.37      497.33     58.71 o
  -9  11  11       56.37      -52.01     52.01 o
  -8  11  11       14.36      131.63     43.95 o
  -7  11  11     1257.46      936.86     48.48 o
  -6  11  11      282.24      208.88     32.91 o
  -5  11  11       16.32      -11.68     35.25 o
  -4  11  11      183.29      144.62     59.15 o
  -3  11  11     1154.18     1102.13     75.57 o
  -2  11  11     2338.04     2520.86    112.61 o
  -1  11  11       14.88      -17.52     82.65 o
   0  11  11      242.78      287.91     48.38 o
   1  11  11      253.83      310.10     34.66 o
   2  11  11     2760.95     3226.16    261.76 o
   3  11  11     1807.29     1804.32    133.63 o
   4  11  11        6.64       32.02     45.37 o
   5  11  11       29.98       -4.34     41.95 o
   6  11  11      298.98      300.33     49.63 o
   7  11  11     1178.68     1168.35    102.31 o
   8  11  11      243.41      167.64     46.02 o
   9  11  11       15.01       13.51     60.99 o
  -8  12  11       17.59      -32.59    101.15 o
  -7  12  11        7.00       55.00     66.93 o
  -6  12  11      122.18       81.52     28.42 o
  -5  12  11       89.70       91.42     33.03 o
  -4  12  11       46.41      -40.68     43.26 o
  -3  12  11      351.66      285.61     97.51 o
  -2  12  11      781.71      857.38    115.63 o
  -1  12  11       44.17       43.30     46.02 o
   0  12  11        0.34       18.36     48.33 o
   1  12  11       34.97       64.83     67.11 o
   2  12  11        1.45       52.97     34.71 o
   3  12  11       66.24      109.18     40.49 o
   4  12  11      104.89      108.96     45.61 o
   5  12  11        0.99       17.16     44.60 o
   6  12  11        4.57       61.21     51.33 o
   7  12  11      238.57      267.70     49.76 o
   8  12  11        3.51      -19.85     58.02 o
  -7  13  11      253.54      247.73     89.88 o
  -6  13  11        1.45       75.38     95.29 o
  -5  13  11       92.51       86.56     83.25 o
  -4  13  11     1457.25     1393.64     53.79 o
  -3  13  11     1976.43     1623.41     81.92 o
  -2  13  11     2975.28     2736.40    221.22 o
  -1  13  11     1175.19      962.10     56.27 o
   0  13  11      963.84      923.53     59.35 o
   1  13  11      816.86      735.69     60.55 o
   2  13  11     3718.16     3745.12    263.11 o
   3  13  11     2835.63     2573.36    225.20 o
   4  13  11     1082.18      956.17     96.64 o
   5  13  11      190.12      226.48     42.83 o
   6  13  11      186.89      243.19     43.62 o
   7  13  11      340.26      429.77     68.43 o
  -6  14  11      212.41      233.57     86.68 o
  -5  14  11      601.80      559.66     79.56 o
  -4  14  11       29.92       39.41     65.86 o
  -3  14  11     1591.77     1300.40     65.40 o
  -2  14  11      196.74      237.97     55.66 o
  -1  14  11       89.08      114.64     47.13 o
   0  14  11      252.60      302.59     55.95 o
   1  14  11      119.58       88.56     52.22 o
   2  14  11      693.86      605.52     56.39 o
   3  14  11     1278.30     1210.56    150.17 o
   4  14  11      613.94      528.88     73.77 o
   5  14  11      902.65      813.01     66.31 o
  -4  15  11        2.38      -48.66     96.91 o
  -3  15  11       84.39      -92.81     93.58 o
  -2  15  11      231.92      224.64     66.17 o
  -1  15  11      674.55      520.30     83.80 o
   0  15  11      157.01      227.68     70.25 o
   1  15  11      576.84      502.50     54.32 o
   2  15  11      299.28      347.81     76.32 o
   3  15  11      109.39      112.57     61.40 o
 -12   0  12      140.17      234.75     81.68 o
 -10   0  12     5318.12     6421.03    318.23 o
  -8   0  12      656.96      963.61    151.76 o
  -6   0  12    13536.39    15587.07    893.76 o
  -4   0  12    29238.89    34179.11   2260.31 o
  -2   0  12     6656.21     7828.94    456.45 o
   0   0  12    78156.71    85367.90   7296.90 o
   2   0  12     4938.01     6450.30    645.86 o
   4   0  12    16408.69    18811.18   1146.61 o
   6   0  12     8904.28    10325.08    955.25 o
   8   0  12       54.61      216.83     72.40 o
  10   0  12     3908.92     3571.31    533.00 o
  12   0  12      295.34      314.69     76.87 o
 -13   1  12      101.46      220.47     67.77 o
 -12   1  12       20.26      -41.96     53.91 o
 -11   1  12     1448.56     1393.99     80.77 o
 -10   1  12        6.84        7.48     32.96 o
  -9   1  12      513.88      359.26     38.80 o
  -8   1  12     3155.14     3473.64     93.74 o
  -7   1  12      412.72      442.96     62.24 o
  -6   1  12      449.55      421.66     38.41 o
  -5   1  12     9426.75    10453.41    414.74 o
  -4   1  12     3669.19     3812.47    146.98 o
  -3   1  12     1131.28     1136.88     63.80 o
  -2   1  12      289.99      271.46     39.14 o
  -1   1  12    13442.20    14566.76    731.86 o
   0   1  12       35.86      140.83     45.39 o
   1   1  12    13648.13    14883.29    356.98 o
   2   1  12     1179.53     1090.25     92.23 o
   3   1  12     2995.31     3495.80    185.94 o
   4   1  12     3200.68     3528.39    226.94 o
   5   1  12    14577.51    15124.27   1117.66 o
   6   1  12      497.91      472.04     56.71 o
   7   1  12     1009.66      973.12     97.69 o
   8   1  12     1320.83     1318.45    134.79 o
   9   1  12     1508.73     1419.83    143.07 o
  10   1  12       29.87      -22.62     57.06 o
  11   1  12     1763.43     1570.44    162.38 o
  12   1  12      235.84      124.22     67.97 o
 -13   2  12       93.34      107.74     64.45 o
 -12   2  12     1586.97     1722.53     93.65 o
 -11   2  12       14.58        2.43     52.93 o
 -10   2  12     1094.29     1017.13     63.59 o
  -9   2  12      618.29      550.40     42.03 o
  -8   2  12      358.96      605.32     48.92 o
  -7   2  12      375.42      429.71     38.43 o
  -6   2  12     3967.52     4853.94    246.95 o
  -5   2  12      922.15      858.04     43.83 o
  -4   2  12       33.14      134.25     37.64 o
  -3   2  12      335.23      463.71     40.46 o
  -2   2  12     1642.54     1466.88    112.74 o
  -1   2  12       34.93        8.96     40.51 o
   0   2  12       90.03      281.78     81.31 o
   1   2  12       36.25       -7.73     41.37 o
   2   2  12      394.81      271.37     46.44 o
   3   2  12      855.65     1149.49    115.33 o
   4   2  12       64.29       94.08     53.27 o
   5   2  12      198.81      221.96     47.72 o
   6   2  12     1146.26     1220.44     92.28 o
   7   2  12      479.28      475.56     57.32 o
   8   2  12      213.43      127.75     50.80 o
   9   2  12      138.12      174.17     44.68 o
  10   2  12      811.49      584.00    101.21 o
  11   2  12       45.01      110.10     44.58 o
  12   2  12     1220.18      863.04    154.23 o
 -12   3  12      488.96      400.02    117.25 o
 -11   3  12     1665.09     1451.39     84.33 o
 -10   3  12      948.72     1031.20     48.64 o
  -9   3  12      585.52      434.91     42.11 o
  -8   3  12      408.98      400.81     38.49 o
  -7   3  12     1522.65     1869.91     90.15 o
  -6   3  12      382.02      442.19     74.07 o
  -5   3  12      324.45      559.87     68.76 o
  -4   3  12      147.80      183.96     54.06 o
  -3   3  12    11350.07    12000.18    354.14 o
  -2   3  12        4.59       -0.25     44.08 o
  -1   3  12     3296.30     3733.49    161.66 o
   0   3  12       44.85       76.47     38.19 o
   1   3  12     1266.43     1446.84     57.41 o
   2   3  12        8.91       -1.27     50.96 o
   3   3  12     6626.70     6581.00    247.23 o
   4   3  12       16.12       65.44     45.51 o
   5   3  12     2785.68     3241.90    234.28 o
   6   3  12       99.09       37.55     47.24 o
   7   3  12       50.75      118.31     46.95 o
   8   3  12      111.15       34.49     51.75 o
   9   3  12     1301.19     1278.51     84.08 o
  10   3  12      308.57      261.63     56.41 o
  11   3  12     3447.85     3653.62    341.21 o
  12   3  12      241.20       63.67     72.95 o
 -12   4  12      172.99      266.75     81.80 o
 -11   4  12      731.95      679.27     79.73 o
 -10   4  12     5100.49     6705.28    274.66 o
  -9   4  12      256.48      225.38     31.76 o
  -8   4  12      523.50      598.10     61.00 o
  -7   4  12     2144.23     2057.14     75.65 o
  -6   4  12     3443.44     3715.70    158.43 o
  -5   4  12     1045.62     1398.68    105.36 o
  -4   4  12     6590.51     6504.66    242.42 o
  -3   4  12        0.69      121.71     44.00 o
  -2   4  12      656.14     1003.08     54.35 o
  -1   4  12     2523.95     2803.04    101.57 o
   0   4  12    10321.46    10184.16    211.70 o
   1   4  12     1747.25     1861.58     69.25 o
   2   4  12     1085.12     1461.54     54.79 o
   3   4  12       37.44       20.94     47.91 o
   4   4  12     4107.12     4194.98    205.45 o
   5   4  12      374.83      322.81     53.89 o
   6   4  12     2206.11     2015.07    172.48 o
   7   4  12     2186.88     2224.61    157.83 o
   8   4  12       96.20      118.65     53.00 o
   9   4  12      972.18     1057.91    139.19 o
  10   4  12     4528.50     4731.12    275.81 o
  11   4  12      475.02      352.12     58.02 o
  12   4  12      108.40       -5.95     61.14 o
 -12   5  12      164.64       69.37     61.70 o
 -11   5  12      868.09      747.08     76.12 o
 -10   5  12      288.99      198.97     29.99 o
  -9   5  12       46.52       28.25     33.33 o
  -8   5  12       17.07       69.66     35.59 o
  -7   5  12     2594.60     2386.61     63.17 o
  -6   5  12     8433.58     9051.18    288.33 o
  -5   5  12     3329.01     3144.10     87.41 o
  -4   5  12     1970.85     2013.11     64.25 o
  -3   5  12     5489.72     5787.47    156.71 o
  -2   5  12     3820.54     3983.01     91.92 o
  -1   5  12     8492.95     8461.08    198.44 o
   0   5  12       40.63      152.58     39.24 o
   1   5  12     6953.18     6660.70    233.45 o
   2   5  12     4180.96     4441.66    210.73 o
   3   5  12     9100.15     9552.65    407.43 o
   4   5  12     1224.19     1156.96     57.67 o
   5   5  12     5142.03     5649.24    328.97 o
   6   5  12     7568.41     7727.92    387.92 o
   7   5  12     3033.08     2914.00    224.98 o
   8   5  12      194.92      234.72     52.79 o
   9   5  12      708.77      850.46     73.39 o
  10   5  12       60.49       68.53     46.83 o
  11   5  12      449.84      430.56     55.17 o
  12   5  12       68.96        0.59     54.63 o
 -12   6  12      275.97      371.09     46.05 o
 -11   6  12        7.31        4.67     42.58 o
 -10   6  12      647.47      683.30     57.27 o
  -9   6  12       30.14      -30.11     30.11 o
  -8   6  12     1899.21     2232.91    159.19 o
  -7   6  12      633.03      663.84     58.95 o
  -6   6  12     9188.19    10468.10    379.91 o
  -5   6  12      210.58      195.15     37.31 o
  -4   6  12    12737.78    13898.10    422.23 o
  -3   6  12        7.94       68.37     32.59 o
  -2   6  12    29727.86    34727.65   1295.85 o
  -1   6  12       34.74       94.70     44.97 o
   0   6  12    15459.50    16368.79    357.57 o
   1   6  12       47.73       80.87     38.89 o
   2   6  12    24176.36    26468.74   1524.93 o
   3   6  12      215.41      270.74     53.03 o
   4   6  12     5641.05     6610.73    283.03 o
   5   6  12        5.90       29.63     49.87 o
   6   6  12     5221.44     4891.21    256.20 o
   7   6  12      107.96      -13.83     53.30 o
   8   6  12      357.20      309.31     48.71 o
   9   6  12       18.59       57.27     53.88 o
  10   6  12      241.96      145.97     61.10 o
  11   6  12       23.96       12.43     69.00 o
 -11   7  12       51.24      -34.40     40.49 o
 -10   7  12     1020.88      918.13     66.34 o
  -9   7  12     1045.86      839.62     72.92 o
  -8   7  12       21.05       87.00     39.45 o
  -7   7  12       16.76       88.02     37.33 o
  -6   7  12      228.98      350.09     35.69 o
  -5   7  12     3915.61     3856.27     97.28 o
  -4   7  12     1862.87     1702.63     79.40 o
  -3   7  12      741.51      980.98     55.11 o
  -2   7  12        4.20      -33.02     34.74 o
  -1   7  12     4227.16     4730.45    198.00 o
   0   7  12       13.58        3.36     38.80 o
   1   7  12     6182.74     7609.35    354.41 o
   2   7  12       56.26      -37.10     66.98 o
   3   7  12     1316.02     1514.70     97.64 o
   4   7  12     1950.13     1832.02    149.96 o
   5   7  12     5621.33     5899.29    284.46 o
   6   7  12       65.76       43.85     39.53 o
   7   7  12      303.87      249.46     54.81 o
   8   7  12       22.51      -50.52     53.12 o
   9   7  12     1103.09      832.20     63.95 o
  10   7  12      642.10      596.11     71.93 o
  11   7  12      305.87      261.83     62.25 o
 -11   8  12      287.94      361.60    118.93 o
 -10   8  12      953.72     1056.95    112.66 o
  -9   8  12     2863.93     2912.52     88.04 o
  -8   8  12      706.84      617.65     44.84 o
  -7   8  12       37.34       -9.55     40.88 o
  -6   8  12      162.45      298.99     38.78 o
  -5   8  12      412.71      439.21     34.42 o
  -4   8  12      867.28      760.80     60.38 o
  -3   8  12     2731.02     2698.87     81.80 o
  -2   8  12      147.48      218.13     33.97 o
  -1   8  12     5060.60     5480.59    261.37 o
   0   8  12      455.68      651.73    100.22 o
   1   8  12     3006.37     3244.61     83.98 o
   2   8  12      601.07      866.16    106.11 o
   3   8  12     3402.22     3457.86    142.29 o
   4   8  12      738.70      881.98     94.32 o
   5   8  12      787.96      862.01     98.59 o
   6   8  12       52.34      122.46     54.22 o
   7   8  12       73.79      -53.49     53.49 o
   8   8  12      752.44      594.19     63.23 o
   9   8  12     2716.77     2903.10    175.53 o
  10   8  12      603.00      496.94     68.97 o
 -10   9  12        6.67       32.10     94.22 o
  -9   9  12       32.04       69.11     35.43 o
  -8   9  12      365.66      267.93     39.34 o
  -7   9  12     1329.65     1290.86     82.99 o
  -6   9  12      730.62      762.35     56.63 o
  -5   9  12     3008.82     3897.54    161.99 o
  -4   9  12     2169.49     2224.56    106.09 o
  -3   9  12       81.04      236.69     49.39 o
  -2   9  12      722.29      681.35     77.41 o
  -1   9  12     1523.83     1449.80     53.46 o
   0   9  12      197.40      246.83     40.87 o
   1   9  12      973.48     1100.33     90.11 o
   2   9  12      454.33      547.29     56.70 o
   3   9  12      879.50     1021.84     91.76 o
   4   9  12     1219.80      994.92     99.61 o
   5   9  12      872.32     1032.18     58.18 o
   6   9  12      813.66     1014.58     64.21 o
   7   9  12     3282.60     3544.90    219.97 o
   8   9  12      686.51      629.33     55.06 o
   9   9  12      537.46      597.74     60.57 o
  10   9  12       22.64       85.41     70.84 o
  -9  10  12       46.82       41.77     92.48 o
  -8  10  12     1647.65     1679.97    165.34 o
  -7  10  12      900.57      799.95     53.20 o
  -6  10  12      974.50      770.60     43.67 o
  -5  10  12        7.97       60.87     35.37 o
  -4  10  12      622.17      476.24     56.82 o
  -3  10  12      783.72     1067.26     84.43 o
  -2  10  12     2450.84     2317.87    218.54 o
  -1  10  12       15.62       25.67     44.29 o
   0  10  12       19.53      121.25     29.60 o
   1  10  12       48.92       23.68     49.98 o
   2  10  12     2786.54     2558.01    133.35 o
   3  10  12      696.87      575.30     56.27 o
   4  10  12       30.99       25.53     43.14 o
   5  10  12       70.25       44.14     47.45 o
   6  10  12     1225.17     1018.72    107.42 o
   7  10  12      802.20      826.15     61.99 o
   8  10  12      787.43      812.29    109.74 o
   9  10  12        0.75        7.74     83.81 o
  -8  11  12      190.12       98.76    110.55 o
  -7  11  12      368.80      228.34     35.32 o
  -6  11  12     1000.68      817.65     45.73 o
  -5  11  12     1919.39     1905.84     70.25 o
  -4  11  12        0.11       28.76     39.49 o
  -3  11  12     1907.24     1994.68     74.17 o
  -2  11  12      375.44      327.96     55.62 o
  -1  11  12     2847.75     3101.76    199.44 o
   0  11  12       18.72        3.59     49.16 o
   1  11  12     2767.98     2826.45    175.68 o
   2  11  12     1660.40     1752.04    216.88 o
   3  11  12     3259.20     3343.77    220.89 o
   4  11  12       26.88      -17.74     51.56 o
   5  11  12     2562.40     2579.08    181.79 o
   6  11  12     1496.24     1306.61     83.37 o
   7  11  12      770.01      780.40     72.68 o
   8  11  12      210.56      160.65     48.10 o
  -7  12  12      304.31      264.68     97.95 o
  -6  12  12     1494.60     1527.27    163.11 o
  -5  12  12      160.72      170.21     39.68 o
  -4  12  12     4443.20     4332.69    177.93 o
  -3  12  12      393.45      317.62     45.48 o
  -2  12  12     8648.31     9194.77    468.11 o
  -1  12  12     2700.90     2889.92    208.90 o
   0  12  12     3221.37     2952.01    199.90 o
   1  12  12     2324.35     2621.14    122.47 o
   2  12  12     6228.63     6424.53    237.34 o
   3  12  12      937.87     1139.48     86.25 o
   4  12  12     2994.07     2915.44    136.77 o
   5  12  12      369.45      339.15     48.77 o
   6  12  12      231.54      200.57     44.66 o
   7  12  12      161.89      130.97     46.06 o
  -6  13  12      230.12      382.59    111.50 o
  -5  13  12      474.38      506.99     62.58 o
  -4  13  12      196.48       82.62     51.37 o
  -3  13  12     4261.79     4585.11    138.60 o
  -2  13  12      124.85       23.26     48.89 o
  -1  13  12      198.82      162.41     48.16 o
   0  13  12       21.58       56.46     47.09 o
   1  13  12      695.86      616.30     57.20 o
   2  13  12      142.27      154.21     50.15 o
   3  13  12     3382.35     3463.47    227.51 o
   4  13  12       91.94      -15.63     76.71 o
   5  13  12      200.92      258.39     66.15 o
   6  13  12      162.03       75.33    121.84 o
  -4  14  12      191.87      142.45     89.28 o
  -3  14  12        7.97      -71.38    121.53 o
  -2  14  12      512.45      337.58     54.24 o
  -1  14  12      250.09      282.50     52.81 o
   0  14  12       18.50       -8.53     53.35 o
   1  14  12     1101.94     1357.72    142.30 o
   2  14  12      330.59      357.86     60.53 o
   3  14  12       14.13      151.06     71.15 o
   4  14  12       34.41      127.40     66.43 o
 -11   0  13      131.91       17.75     61.79 o
  -9   0  13      500.86      552.57     58.29 o
  -7   0  13     1444.94     1699.22    293.73 o
  -5   0  13     7895.26     8447.56    467.14 o
  -3   0  13      617.96      902.19    182.01 o
  -1   0  13     2678.22     2455.44    101.57 o
   1   0  13     8254.91     9675.93   1009.19 o
   3   0  13     1364.93     1526.54    292.90 o
   5   0  13     9688.36     9267.20   1198.99 o
   7   0  13     5709.32     6324.13   1095.48 o
   9   0  13      102.86      393.05    102.05 o
  11   0  13      241.39      289.50    223.00 o
 -12   1  13       57.22      -17.57     55.64 o
 -11   1  13      195.26      100.11     48.68 o
 -10   1  13      364.60      335.33     67.79 o
  -9   1  13      286.47      325.61     36.64 o
  -8   1  13     1422.26     1446.44     56.78 o
  -7   1  13     3226.35     3278.99    179.61 o
  -6   1  13      301.22      332.83     49.84 o
  -5   1  13      175.08      267.72     37.12 o
  -4   1  13      145.57      115.66     43.50 o
  -3   1  13     5439.52     5236.84    248.78 o
  -2   1  13      983.08     1166.62     53.90 o
  -1   1  13     3731.95     3391.01    141.07 o
   0   1  13      162.87      140.70     43.31 o
   1   1  13     1171.09     1224.38     57.50 o
   2   1  13     1204.60     1172.22     97.76 o
   3   1  13     4728.40     4495.31    264.05 o
   4   1  13       32.27      100.87     42.33 o
   5   1  13      956.79      998.67    121.83 o
   6   1  13      154.28      183.96     42.37 o
   7   1  13      860.37      631.17     58.36 o
   8   1  13      888.30      666.87     99.04 o
   9   1  13     1992.74     1985.72    252.24 o
  10   1  13      207.24      256.70     57.14 o
  11   1  13       76.45       79.33     56.31 o
 -12   2  13       17.92       36.34     79.95 o
 -11   2  13     4678.49     5097.67    247.42 o
 -10   2  13     1138.11     1025.96     48.39 o
  -9   2  13      289.00      392.04     55.61 o
  -8   2  13      231.80      239.53     34.40 o
  -7   2  13     3119.41     3359.82    101.91 o
  -6   2  13     1289.77     1214.48     50.17 o
  -5   2  13     6388.52     7052.23    261.09 o
  -4   2  13     1556.85     1740.18    129.52 o
  -3   2  13     2802.39     2486.48    103.88 o
  -2   2  13        0.46       62.18     40.27 o
  -1   2  13     9466.41     9415.95    426.66 o
   0   2  13        1.62       75.64     52.93 o
   1   2  13     2228.25     1804.60     96.77 o
   2   2  13     1173.79     1180.43     96.03 o
   3   2  13     7019.61     7636.30    433.32 o
   4   2  13     1578.30     1742.99    111.65 o
   5   2  13     2520.51     2245.72    116.13 o
   6   2  13     2601.40     2340.26    145.76 o
   7   2  13     4003.01     3857.39    270.02 o
   8   2  13      152.94      193.68     48.98 o
   9   2  13      185.12      181.84     41.88 o
  10   2  13      758.55      563.32     54.51 o
  11   2  13     3750.64     2955.61    569.45 o
 -12   3  13      752.87      690.20     72.46 o
 -11   3  13      310.13      431.46     56.76 o
 -10   3  13     3422.22     3978.36    158.17 o
  -9   3  13      533.26      563.13     40.43 o
  -8   3  13      480.85      489.24     47.32 o
  -7   3  13     1672.11     1871.93     82.39 o
  -6   3  13      331.00      503.82     42.20 o
  -5   3  13     1244.70     1168.02     61.33 o
  -4   3  13     1704.62     1661.97    116.59 o
  -3   3  13      803.79      927.17     53.91 o
  -2   3  13     2635.71     2467.55     96.25 o
  -1   3  13      517.72      618.31     44.67 o
   0   3  13     3932.04     3850.97    108.86 o
   1   3  13       68.93       67.75     40.86 o
   2   3  13      969.05      814.23     56.69 o
   3   3  13      110.17      185.30     46.87 o
   4   3  13     2226.06     2064.57    149.64 o
   5   3  13       52.10      101.26     42.48 o
   6   3  13     3167.85     2993.97    221.78 o
   7   3  13      315.24      242.44     66.36 o
   8   3  13      300.36      259.48     57.72 o
   9   3  13        8.13        9.87     47.17 o
  10   3  13     6639.27     6951.10    812.12 o
  11   3  13       29.87       63.21     77.70 o
 -11   4  13      674.38      579.22     69.82 o
 -10   4  13      825.20      708.86     44.19 o
  -9   4  13     2493.86     2579.67    110.14 o
  -8   4  13       10.37       94.14     30.88 o
  -7   4  13      223.13      249.14     49.19 o
  -6   4  13     5395.94     6153.94    252.49 o
  -5   4  13     6150.27     6969.82    295.05 o
  -4   4  13      329.77      384.50     53.73 o
  -3   4  13     1244.89     1482.00     76.76 o
  -2   4  13     1474.85     1496.45     56.52 o
  -1   4  13     4011.32     4319.85    147.75 o
   0   4  13        7.74        9.41     40.59 o
   1   4  13     7655.46     8748.49    367.56 o
   2   4  13     7429.08     7652.85    415.80 o
   3   4  13       60.55      168.75     74.43 o
   4   4  13      539.50      694.62     59.99 o
   5   4  13     8267.68     9114.85    419.25 o
   6   4  13     9296.23     9969.17    570.56 o
   7   4  13        2.23       17.82     56.77 o
   8   4  13        4.79       38.03     62.73 o
   9   4  13     2599.59     2056.42    147.18 o
  10   4  13      804.58      805.51     73.96 o
  11   4  13      625.87      370.82     62.12 o
 -11   5  13      386.97      286.46     60.68 o
 -10   5  13       61.69       15.85     31.00 o
  -9   5  13      135.12       59.68     30.75 o
  -8   5  13      800.88      825.64     54.43 o
  -7   5  13      829.96      890.33     61.71 o
  -6   5  13      425.63      461.62     48.30 o
  -5   5  13     1853.68     2089.03     97.27 o
  -4   5  13     1898.43     1655.70     76.02 o
  -3   5  13      334.14      454.28     47.70 o
  -2   5  13      366.12      484.63     51.52 o
  -1   5  13     2004.80     2088.53     79.81 o
   0   5  13     1095.64      839.47     47.97 o
   1   5  13     4507.08     4696.96    196.99 o
   2   5  13       82.60      273.11     46.71 o
   3   5  13      102.29      124.03     41.97 o
   4   5  13      551.85      383.20     45.79 o
   5   5  13     1996.24     1914.18     85.45 o
   6   5  13       12.37       91.18     55.69 o
   7   5  13     2274.71     2174.94    130.08 o
   8   5  13       61.88       70.73     52.48 o
   9   5  13        0.58      -46.17     59.86 o
  10   5  13      108.80       82.90    109.67 o
  11   5  13      754.73      776.90    120.15 o
 -11   6  13        4.63       35.80     42.01 o
 -10   6  13     1156.70     1067.05     63.88 o
  -9   6  13       51.40       80.43     28.57 o
  -8   6  13      186.38      113.25     32.83 o
  -7   6  13      279.56      336.12     55.08 o
  -6   6  13       70.92      -35.05     38.30 o
  -5   6  13     1859.10     1669.21    124.70 o
  -4   6  13      589.25      719.82     51.92 o
  -3   6  13     1636.73     1448.63     51.46 o
  -2   6  13      322.71      317.61     63.02 o
  -1   6  13     5849.11     5787.53    228.34 o
   0   6  13      292.52      296.76     46.09 o
   1   6  13     3325.57     2876.24    156.95 o
   2   6  13      177.88      210.89     51.26 o
   3   6  13     1025.05     1177.23     68.27 o
   4   6  13       14.37      105.48     45.20 o
   5   6  13      202.53      158.93     41.11 o
   6   6  13      406.25      276.83     48.91 o
   7   6  13        4.76       86.81     54.78 o
   8   6  13      324.41      191.45     51.02 o
   9   6  13      402.51      415.74     52.48 o
  10   6  13      920.71      774.32     81.57 o
 -10   7  13        2.23        0.57     42.27 o
  -9   7  13     3458.85     3752.94    143.28 o
  -8   7  13      246.25      283.19     34.28 o
  -7   7  13        0.16       37.62     32.63 o
  -6   7  13      375.38      429.52     43.74 o
  -5   7  13     1416.60     1495.05     79.74 o
  -4   7  13     1605.99     1534.84    100.73 o
  -3   7  13     1130.17     1057.92     68.24 o
  -2   7  13     1500.25     1738.41     65.65 o
  -1   7  13     1086.67     1023.07     50.65 o
   0   7  13     2701.44     2663.30    151.99 o
   1   7  13      561.11      492.92     50.44 o
   2   7  13      712.82      808.56     46.38 o
   3   7  13     2140.98     2208.20    234.83 o
   4   7  13      579.85      466.98     55.33 o
   5   7  13     1351.66     1158.93    128.76 o
   6   7  13       13.61      124.25     46.24 o
   7   7  13       18.78       93.79     47.89 o
   8   7  13       14.69      -49.55     49.55 o
   9   7  13     3032.04     2673.26    227.54 o
  10   7  13      219.04      322.31     60.75 o
 -10   8  13       93.64      147.12     82.72 o
  -9   8  13      932.07      931.13     67.81 o
  -8   8  13     2962.55     3085.69    133.21 o
  -7   8  13     2995.52     2922.52     97.65 o
  -6   8  13      218.60      251.71     44.41 o
  -5   8  13     1421.42     1586.36     52.35 o
  -4   8  13     3794.98     4141.60    205.18 o
  -3   8  13     3750.12     3666.76    130.75 o
  -2   8  13      128.77       93.54     33.62 o
  -1   8  13     2582.53     2623.77     96.14 o
   0   8  13      270.87      369.26     48.69 o
   1   8  13     2430.26     2408.37     95.23 o
   2   8  13      372.81      299.01     51.74 o
   3   8  13     3497.46     3065.52    214.58 o
   4   8  13     7227.58     7765.14    608.47 o
   5   8  13     1006.44     1079.17    102.00 o
   6   8  13      755.61      781.35     56.38 o
   7   8  13     2728.95     2567.08    169.20 o
   8   8  13     3533.75     3899.52    286.44 o
   9   8  13      891.64      735.84     66.80 o
  -9   9  13      122.22      107.68     73.23 o
  -8   9  13      298.07      301.70     31.01 o
  -7   9  13      373.43      318.78     44.00 o
  -6   9  13      723.07      743.70     55.37 o
  -5   9  13       44.27      -18.78     40.48 o
  -4   9  13     1040.35      984.46     71.20 o
  -3   9  13       23.60       41.35     48.58 o
  -2   9  13      486.42      538.52     71.95 o
  -1   9  13       23.83       91.15     39.14 o
   0   9  13     3415.53     3114.45    171.38 o
   1   9  13      135.95      217.95     39.17 o
   2   9  13      764.92      687.15    124.23 o
   3   9  13        4.72       32.03     39.74 o
   4   9  13      115.49       64.74     51.84 o
   5   9  13        0.22       70.29     53.94 o
   6   9  13      828.61      889.35     73.13 o
   7   9  13      446.60      426.23     50.16 o
   8   9  13     1641.35     1620.27    182.24 o
   9   9  13       27.81      -38.61     78.75 o
  -8  10  13      723.04      383.92     96.99 o
  -7  10  13      302.28      183.95     39.77 o
  -6  10  13      742.45      634.74     55.52 o
  -5  10  13      649.28      608.47     44.46 o
  -4  10  13        3.43      -21.30     43.95 o
  -3  10  13      600.03      682.09     56.45 o
  -2  10  13      251.91      181.16     60.85 o
  -1  10  13      324.45      427.54     68.65 o
   0  10  13      301.16      374.64     63.11 o
   1  10  13      655.48      712.44     93.62 o
   2  10  13      223.17      144.35     50.36 o
   3  10  13      337.95      288.70     44.94 o
   4  10  13      569.55      696.81     94.95 o
   5  10  13      672.88      768.61     99.56 o
   6  10  13      969.73      862.45     56.24 o
   7  10  13      172.38      136.33     55.87 o
   8  10  13     1172.61     1153.37     86.83 o
  -7  11  13     1060.25     1064.73     82.31 o
  -6  11  13      632.74      588.27     53.41 o
  -5  11  13      767.07      645.97     53.11 o
  -4  11  13      169.01      193.86     48.56 o
  -3  11  13      234.37      176.11     53.01 o
  -2  11  13      186.21      129.85     46.20 o
  -1  11  13     1580.73     1380.96     92.59 o
   0  11  13       40.47       35.00     40.07 o
   1  11  13     3216.44     3144.02    194.39 o
   2  11  13       40.90       89.88     41.73 o
   3  11  13        3.54      144.17     43.08 o
   4  11  13       68.24      107.32     68.47 o
   5  11  13     1274.88     1345.25    145.30 o
   6  11  13      319.71      213.81     50.83 o
   7  11  13     1847.21     1703.19    123.94 o
  -6  12  13      102.25      250.95    138.86 o
  -5  12  13        7.27      -34.35     54.50 o
  -4  12  13      207.37      279.77     55.97 o
  -3  12  13     5422.10     5138.16    423.02 o
  -2  12  13        3.56       30.61     59.65 o
  -1  12  13     1482.60     1097.10     77.83 o
   0  12  13        2.49       42.70     66.86 o
   1  12  13     1159.58      967.10    113.66 o
   2  12  13       74.51      128.07     36.05 o
   3  12  13     4595.02     4476.91    287.18 o
   4  12  13      304.65      276.32     50.59 o
   5  12  13      382.90      292.65     56.23 o
   6  12  13      318.32      175.71    119.45 o
  -4  13  13       23.09      -66.45     87.70 o
  -3  13  13        5.91      -64.43     64.61 o
  -2  13  13     1637.24     1426.66     96.01 o
  -1  13  13      375.02      382.32     65.82 o
   0  13  13       16.33      -56.50     79.41 o
   1  13  13      406.03      260.94     58.33 o
   2  13  13     1556.87     1398.82    188.46 o
   3  13  13        8.49      130.62     67.19 o
   4  13  13       40.24      -39.95     81.88 o
  -1  14  13      490.56      475.37    156.04 o
   0  14  13        0.13       -7.67     71.25 o
 -10   0  14        2.93       56.87     69.37 o
  -8   0  14      284.51      503.30     86.11 o
  -6   0  14     3160.22     3148.02    292.07 o
  -4   0  14     4402.02     4229.69    337.63 o
  -2   0  14     6174.59     6842.80    340.95 o
   0   0  14    12809.56    14587.15    844.57 o
   2   0  14     4209.31     4300.35    397.66 o
   4   0  14     5218.20     5426.19    357.92 o
   6   0  14     1442.60     1210.31    168.37 o
   8   0  14      513.53      517.79     76.52 o
  10   0  14       11.73      122.60     87.43 o
 -11   1  14       17.61       10.86     58.62 o
 -10   1  14      422.45      446.21     37.15 o
  -9   1  14      131.98       71.50     35.60 o
  -8   1  14       59.58       58.89     46.28 o
  -7   1  14      539.46      542.04     43.12 o
  -6   1  14     2260.46     2695.53    116.01 o
  -5   1  14     1216.29     1530.69    101.02 o
  -4   1  14       25.52       99.55     56.87 o
  -3   1  14      539.18      622.98     50.23 o
  -2   1  14      396.35      366.74     43.59 o
  -1   1  14        7.86       93.49     39.56 o
   0   1  14       15.38       74.84     37.52 o
   1   1  14       74.82      125.69     46.21 o
   2   1  14      531.64      604.07     71.97 o
   3   1  14     1096.75     1441.70    118.66 o
   4   1  14      161.03      220.62     49.56 o
   5   1  14      371.58      342.70     46.29 o
   6   1  14     1217.00     1062.54     88.18 o
   7   1  14     1348.56     1361.59    107.25 o
   8   1  14       31.87       -2.28     50.43 o
   9   1  14      566.41      483.50    100.08 o
  10   1  14        6.49      120.49     69.67 o
  11   1  14        4.03        5.20     73.95 o
 -11   2  14       23.75      -33.39     65.24 o
 -10   2  14      699.90      494.57     37.54 o
  -9   2  14      545.72      496.62     43.30 o
  -8   2  14     2117.60     2415.33     80.38 o
  -7   2  14       61.69      127.87     37.96 o
  -6   2  14        9.89      110.63     43.68 o
  -5   2  14     1055.38      995.66     45.44 o
  -4   2  14       97.37      218.84     48.28 o
  -3   2  14      872.37      812.13     52.71 o
  -2   2  14     6604.51     7069.32    334.51 o
  -1   2  14      171.53      160.29     40.14 o
   0   2  14      616.07     1197.35     81.09 o
   1   2  14      107.44      185.09     45.65 o
   2   2  14     5526.77     5380.83    188.32 o
   3   2  14     1128.00     1200.49     93.44 o
   4   2  14       15.20       86.33     49.58 o
   5   2  14     1259.68     1149.55    107.52 o
   6   2  14      113.17      131.73     48.15 o
   7   2  14        6.07       14.97     47.96 o
   8   2  14     1822.88     1650.49    142.09 o
   9   2  14      249.04      211.14     50.15 o
  10   2  14      961.03      840.37    140.74 o
 -11   3  14      222.14      258.46     62.78 o
 -10   3  14       71.39      111.15     39.48 o
  -9   3  14      254.28      218.46     37.70 o
  -8   3  14      208.28      250.56     38.07 o
  -7   3  14     1852.55     1632.18     73.75 o
  -6   3  14      994.00     1164.85     58.86 o
  -5   3  14     2879.43     2972.90    175.13 o
  -4   3  14     2060.00     2258.30    108.00 o
  -3   3  14    12419.72    13912.80    417.11 o
  -2   3  14     1149.68     1114.73     50.26 o
  -1   3  14     8992.72     9271.52    376.21 o
   0   3  14        1.84      109.20     45.43 o
   1   3  14     9995.01    10622.68    732.42 o
   2   3  14      735.50      761.28     64.92 o
   3   3  14    11512.88    12558.63   1162.14 o
   4   3  14     2171.75     2068.74    216.30 o
   5   3  14     1973.99     2009.58    134.66 o
   6   3  14      562.00      530.80     81.18 o
   7   3  14     2298.92     2118.70    143.50 o
   8   3  14       52.86        3.14     55.58 o
   9   3  14       20.16       46.88     51.47 o
  10   3  14       14.75       67.94     58.11 o
 -11   4  14       63.99       29.64     66.77 o
 -10   4  14        2.71        4.06     68.55 o
  -9   4  14       19.59       64.80     35.30 o
  -8   4  14      400.83      454.71     59.73 o
  -7   4  14      568.28      541.18     42.22 o
  -6   4  14       66.31      133.16     35.22 o
  -5   4  14       38.84      105.26     43.90 o
  -4   4  14     1627.47     1825.04    130.73 o
  -3   4  14       69.12       49.56     35.90 o
  -2   4  14      232.91      435.64     41.20 o
  -1   4  14      544.78      392.21     44.64 o
   0   4  14       48.69      232.84     40.38 o
   1   4  14     1314.93     1487.36    122.07 o
   2   4  14      200.41      363.09     55.10 o
   3   4  14        9.53      -47.01     47.01 o
   4   4  14      601.84      701.47     57.57 o
   5   4  14      204.08      249.05     53.41 o
   6   4  14        4.14        6.54     48.24 o
   7   4  14      394.75      403.23     48.97 o
   8   4  14      183.64      128.75     55.22 o
   9   4  14        6.48       54.88     53.71 o
  10   4  14       47.31      -47.28     56.43 o
 -10   5  14       49.70       81.43     40.45 o
  -9   5  14        9.83       39.36     31.23 o
  -8   5  14      937.22     1061.51     63.12 o
  -7   5  14      183.20      183.28     37.98 o
  -6   5  14      116.74       64.33     35.49 o
  -5   5  14      637.58      806.27     69.24 o
  -4   5  14      189.66      284.54     34.24 o
  -3   5  14      623.93      661.42     55.10 o
  -2   5  14      515.76      434.91     37.70 o
  -1   5  14      532.69      452.01     40.88 o
   0   5  14        9.98       -4.54     37.42 o
   1   5  14      354.40      284.79     55.64 o
   2   5  14      834.04      709.62     50.97 o
   3   5  14      937.10     1246.28    110.14 o
   4   5  14      163.32      281.43     52.42 o
   5   5  14      150.68       42.82     68.50 o
   6   5  14      225.38      237.90     46.27 o
   7   5  14      269.42      166.55     48.23 o
   8   5  14      565.48      558.35     56.39 o
   9   5  14      154.00      132.18     65.49 o
  10   5  14       82.94       -5.63     59.84 o
 -10   6  14        5.58       87.66     74.48 o
  -9   6  14     1046.88     1052.56     93.23 o
  -8   6  14       13.54        6.49     34.84 o
  -7   6  14      530.03      379.13     39.36 o
  -6   6  14      408.87      455.45     47.33 o
  -5   6  14       40.95       17.16     39.58 o
  -4   6  14     2473.63     2759.82    149.01 o
  -3   6  14      436.96      475.32     40.30 o
  -2   6  14     1108.27     1478.45     83.54 o
  -1   6  14     1698.00     1540.61     53.02 o
   0   6  14    10980.57    12569.39    288.01 o
   1   6  14     2884.98     2782.55    165.89 o
   2   6  14      792.89     1036.94     53.19 o
   3   6  14       70.99       60.69     45.94 o
   4   6  14     2237.06     2388.52    195.38 o
   5   6  14        2.22       40.19     42.20 o
   6   6  14      197.32      146.51     50.60 o
   7   6  14     1108.89     1035.66     57.21 o
   8   6  14       75.56      105.56     50.99 o
   9   6  14     1011.57      872.38     78.99 o
  -9   7  14      446.72      425.95     45.98 o
  -8   7  14     1293.84     1142.96     54.79 o
  -7   7  14      102.38      213.88     34.35 o
  -6   7  14      297.12      318.64     38.77 o
  -5   7  14      577.87      463.65     65.66 o
  -4   7  14     2369.26     2641.68     83.62 o
  -3   7  14       30.57      142.18     33.74 o
  -2   7  14      710.43      800.40     39.13 o
  -1   7  14      135.60       64.65     37.79 o
   0   7  14       19.97      -53.12     53.12 o
   1   7  14      240.61      283.29     65.84 o
   2   7  14      473.32      547.88     72.89 o
   3   7  14      277.56      444.90     85.50 o
   4   7  14     1889.68     1758.76     72.79 o
   5   7  14      942.31      894.58     74.74 o
   6   7  14      765.14      753.23     69.27 o
   7   7  14       84.53      132.48     52.50 o
   8   7  14     1105.57      914.91    102.07 o
   9   7  14      532.60      473.36     82.04 o
  -9   8  14      834.89      877.96    118.19 o
  -8   8  14       37.08       33.51     35.15 o
  -7   8  14       75.01      111.50     35.73 o
  -6   8  14       77.14      120.37     38.68 o
  -5   8  14      849.57      867.21    103.13 o
  -4   8  14     1192.21     1118.44     65.44 o
  -3   8  14      351.22      349.63     43.16 o
  -2   8  14       43.58       34.53     45.79 o
  -1   8  14       14.71       -7.20     45.93 o
   0   8  14     2630.85     2478.20    141.25 o
   1   8  14       52.67       56.25     39.43 o
   2   8  14       12.13       17.62     46.55 o
   3   8  14      380.46      377.36     54.73 o
   4   8  14     1177.86     1262.18    108.08 o
   5   8  14      282.83      283.52     55.94 o
   6   8  14        8.44       73.39     43.65 o
   7   8  14       12.60      -44.62     69.88 o
   8   8  14       17.12      -64.14     70.98 o
  -8   9  14        2.14        8.49     46.96 o
  -7   9  14      909.60      727.93     56.70 o
  -6   9  14       51.23       16.50     62.76 o
  -5   9  14      519.40      407.13     41.88 o
  -4   9  14      258.90      255.85     48.16 o
  -3   9  14     5181.46     6096.92    193.15 o
  -2   9  14        8.35       23.38     43.90 o
  -1   9  14     5067.44     5891.48    217.09 o
   0   9  14        5.12       34.05     35.38 o
   1   9  14     5195.68     5498.31    244.85 o
   2   9  14       10.65       54.79     47.49 o
   3   9  14     4591.58     4839.39    139.26 o
   4   9  14      336.15      333.18     64.41 o
   5   9  14      564.43      500.00     53.19 o
   6   9  14       76.53       28.38     51.56 o
   7   9  14      580.21      586.38     62.65 o
  -7  10  14     1087.77     1017.68     73.17 o
  -6  10  14      243.81      186.83     45.33 o
  -5  10  14      175.85      120.45     40.85 o
  -4  10  14       23.18       62.21     45.88 o
  -3  10  14      504.57      550.18     49.28 o
  -2  10  14       47.43       21.73     45.69 o
  -1  10  14     1062.13      921.62     54.65 o
   0  10  14      173.86      384.07     41.07 o
   1  10  14     1907.80     2107.81    181.83 o
   2  10  14        9.80       32.31     42.50 o
   3  10  14      265.56      267.71     44.58 o
   4  10  14      175.92      154.23     53.29 o
   5  10  14      327.14      312.75     67.13 o
   6  10  14      178.56       85.72     53.61 o
   7  10  14     1127.82      969.07     75.17 o
  -6  11  14     1295.06     1326.84     88.36 o
  -5  11  14      839.15      668.53     55.70 o
  -4  11  14        4.16      172.07     60.20 o
  -3  11  14     1317.22     1332.78     76.38 o
  -2  11  14      254.44      289.85     69.14 o
  -1  11  14      113.55      207.03     76.14 o
   0  11  14       37.08      -33.38     53.99 o
   1  11  14       14.69       49.28     32.40 o
   2  11  14      236.68      296.18     43.22 o
   3  11  14      740.72      764.24     66.00 o
   4  11  14        1.90      -51.44     51.44 o
   5  11  14     1178.34     1119.07     73.76 o
  -4  12  14      307.94      310.46     65.69 o
  -3  12  14        0.59       26.54     68.74 o
  -2  12  14     2439.56     2310.66    164.10 o
  -1  12  14      260.58      380.02     64.80 o
   0  12  14      182.17       68.80     61.48 o
   1  12  14       41.65        3.41     66.15 o
   2  12  14     2686.88     3113.27    227.32 o
   3  12  14      110.17      150.28     72.90 o
   4  12  14       68.02      252.54    129.96 o
  -1  13  14       86.83       90.12     68.73 o
   0  13  14        0.54      -15.60    149.77 o
  -9   0  15     5482.34     7377.83    248.71 o
  -7   0  15     2192.80     2382.87    299.10 o
  -5   0  15      772.94      734.63    100.20 o
  -3   0  15     2958.94     3070.10    235.53 o
  -1   0  15      407.57      347.99     57.63 o
   1   0  15     3303.24     4305.95    169.99 o
   3   0  15      487.17      508.83     69.90 o
   5   0  15     2204.92     1886.52    294.70 o
   7   0  15     1910.01     1373.98    261.80 o
   9   0  15     4969.85     4640.23   1682.57 o
 -10   1  15       66.37       94.62     76.35 o
  -9   1  15      951.41      966.45     64.01 o
  -8   1  15     2598.33     2613.83    125.30 o
  -7   1  15       27.90       58.11     39.04 o
  -6   1  15       21.37       26.43     57.88 o
  -5   1  15     3931.51     4417.32    174.04 o
  -4   1  15       23.86       35.84     40.00 o
  -3   1  15      114.04      152.78     40.41 o
  -2   1  15     3722.37     3729.89    192.08 o
  -1   1  15      736.17      671.76     47.14 o
   0   1  15       66.95      173.49     49.51 o
   1   1  15     1599.00     1523.35     94.83 o
   2   1  15     4939.67     4988.38    419.46 o
   3   1  15      574.24      665.51     82.71 o
   4   1  15      524.54      775.61    101.48 o
   5   1  15     2327.99     2163.62    244.20 o
   6   1  15      393.37      337.19     82.47 o
   7   1  15      938.31      804.60    104.82 o
   8   1  15     4797.18     4271.20    537.19 o
   9   1  15       97.04      -21.84     82.00 o
  10   1  15       67.40      -45.12     83.67 o
 -10   2  15       73.48      -57.97    152.32 o
  -9   2  15       14.29      107.05     36.21 o
  -8   2  15      565.85      583.96     43.86 o
  -7   2  15     2225.70     2354.81    124.51 o
  -6   2  15      268.70      336.21     66.59 o
  -5   2  15       33.69      102.78     35.10 o
  -4   2  15     1999.94     2035.54    132.35 o
  -3   2  15     3031.24     2824.14    148.52 o
  -2   2  15        1.28       15.01     40.26 o
  -1   2  15     1825.66     2006.77    192.51 o
   0   2  15      192.34      198.76     40.03 o
   1   2  15       52.78      156.21     58.12 o
   2   2  15       20.25       66.29     41.79 o
   3   2  15     4226.85     4286.09    231.73 o
   4   2  15     4316.41     4637.23    247.50 o
   5   2  15     1707.46     1967.97    169.91 o
   6   2  15      291.15      162.86     45.87 o
   7   2  15     1741.89     1376.55    154.27 o
   8   2  15      626.20      614.04     66.85 o
   9   2  15      201.73        5.36     82.33 o
 -10   3  15      386.62      478.78     70.27 o
  -9   3  15        7.08       45.29     36.26 o
  -8   3  15      653.53      449.65     42.48 o
  -7   3  15        2.22        3.43     41.77 o
  -6   3  15      134.61      220.20     38.80 o
  -5   3  15      144.54       78.78     49.37 o
  -4   3  15     1900.27     1780.52     95.40 o
  -3   3  15     1338.06     1235.70    106.09 o
  -2   3  15     1015.72     1142.61     96.28 o
  -1   3  15     2665.23     2694.30    131.65 o
   0   3  15      633.90      615.30     43.59 o
   1   3  15     2456.53     2319.08    197.64 o
   2   3  15     1747.48     1861.98    159.18 o
   3   3  15      847.91      750.35     71.36 o
   4   3  15     1101.31      872.99     86.31 o
   5   3  15       16.10       20.55     47.17 o
   6   3  15       55.11       99.81     59.50 o
   7   3  15      345.76      334.17     54.66 o
   8   3  15      242.66      244.27     53.61 o
   9   3  15      220.16      393.18    141.85 o
  -9   4  15      735.71      729.59     53.64 o
  -8   4  15     1436.82     1563.42    101.57 o
  -7   4  15      632.44      701.11     59.53 o
  -6   4  15      316.59      282.09     43.33 o
  -5   4  15      952.54     1104.76     81.54 o
  -4   4  15       12.31       60.83     34.93 o
  -3   4  15     4061.21     4234.93    139.69 o
  -2   4  15      978.86     1141.51     73.60 o
  -1   4  15      234.28      214.97     51.52 o
   0   4  15      560.61      625.39     56.41 o
   1   4  15     1047.95     1061.70     74.28 o
   2   4  15      612.43      642.41     60.88 o
   3   4  15      996.22      807.60     67.81 o
   4   4  15     1127.22      987.27     80.29 o
   5   4  15      667.77      698.38     65.89 o
   6   4  15      340.53      294.75     49.76 o
   7   4  15       77.12      -18.32     49.20 o
   8   4  15     1629.46     1405.88    151.40 o
   9   4  15      274.42      380.51     77.37 o
  -9   5  15       44.24      138.68     48.37 o
  -8   5  15      746.65      557.48     44.17 o
  -7   5  15     2402.57     2491.22    106.22 o
  -6   5  15     1709.36     1582.83     71.35 o
  -5   5  15       15.18       24.13     38.53 o
  -4   5  15      301.73      267.54     38.83 o
  -3   5  15      586.07      687.74     49.53 o
  -2   5  15     5932.35     5978.07    231.33 o
  -1   5  15      386.71      406.83     42.77 o
   0   5  15       79.14       95.80     40.97 o
   1   5  15     1099.02     1087.45    105.56 o
   2   5  15     6522.75     6807.04    388.31 o
   3   5  15      567.34      549.75     66.96 o
   4   5  15     1910.46     1955.14    201.72 o
   5   5  15      216.22      185.16     50.69 o
   6   5  15     1693.22     1600.53     94.94 o
   7   5  15     1868.79     1633.24    174.98 o
   8   5  15     3180.95     3540.63    364.64 o
   9   5  15        2.17       56.58     78.99 o
  -9   6  15     1037.68      984.08     82.91 o
  -8   6  15      490.41      387.04     55.34 o
  -7   6  15     1375.29     1634.37    117.07 o
  -6   6  15      756.26      759.41     54.83 o
  -5   6  15     1012.04     1040.67     72.59 o
  -4   6  15      859.62      854.16     64.22 o
  -3   6  15     1711.81     1792.43     84.53 o
  -2   6  15      520.73      499.75     56.00 o
  -1   6  15      409.06      382.00     44.27 o
   0   6  15       64.95      -18.63     38.41 o
   1   6  15       97.96      158.23     45.11 o
   2   6  15     2210.23     2580.26    177.93 o
   3   6  15     2185.36     2357.07    149.84 o
   4   6  15     1751.00     1840.84    126.13 o
   5   6  15      488.27      422.04     60.39 o
   6   6  15     1510.52     1747.28    134.84 o
   7   6  15     1643.23     1602.82    143.82 o
   8   6  15      803.85      748.17     91.49 o
  -8   7  15      509.27      360.58     41.18 o
  -7   7  15       68.90       38.82     39.33 o
  -6   7  15       40.41       -9.56     38.16 o
  -5   7  15      228.82      222.86     38.99 o
  -4   7  15     1491.58     1329.87     78.24 o
  -3   7  15      382.02      360.55     48.93 o
  -2   7  15      445.86      414.37     36.39 o
  -1   7  15     1358.39     1723.88     94.14 o
   0   7  15     1259.78     1320.99     89.96 o
   1   7  15      347.91      461.16     85.56 o
   2   7  15       24.77       35.82     40.37 o
   3   7  15     1291.81     1435.61    113.03 o
   4   7  15     1537.92     1437.03     70.55 o
   5   7  15      452.44      395.75     45.72 o
   6   7  15      498.27      565.53     56.83 o
   7   7  15      199.58       20.20     69.12 o
   8   7  15      406.09      289.25     71.03 o
  -7   8  15      243.44      264.76     50.30 o
  -6   8  15      315.66      359.24     58.14 o
  -5   8  15      125.25      131.91     44.53 o
  -4   8  15      962.80      899.45     62.20 o
  -3   8  15      959.56      795.83     58.01 o
  -2   8  15       25.50       13.98     35.32 o
  -1   8  15      398.39      376.30     46.76 o
   0   8  15       38.84      -25.37     54.59 o
   1   8  15      291.53      452.61     45.80 o
   2   8  15      462.89      488.64     82.91 o
   3   8  15      512.72      429.83     82.55 o
   4   8  15      417.95      428.03     59.61 o
   5   8  15       37.30       56.31     44.67 o
   6   8  15      636.44      648.69     88.58 o
   7   8  15       18.63      -77.36     77.81 o
  -7   9  15      426.54      320.37     76.83 o
  -6   9  15      620.68      399.92     55.15 o
  -5   9  15        8.12       39.61     45.12 o
  -4   9  15       53.23      200.98     75.97 o
  -3   9  15      470.28      301.56     59.57 o
  -2   9  15     2076.51     1792.65    120.52 o
  -1   9  15      727.39      682.01     57.38 o
   0   9  15      708.31      651.43     51.67 o
   1   9  15      448.62      409.43     55.45 o
   2   9  15     1830.02     1574.52    106.04 o
   3   9  15      535.81      583.42     84.99 o
   4   9  15       79.05       75.82     54.91 o
   5   9  15       15.53      -19.07     66.33 o
   6   9  15      182.28      213.02    116.29 o
  -5  10  15     2278.98     2073.15     85.77 o
  -4  10  15      161.19      217.45     60.59 o
  -3  10  15      400.70      274.93     75.85 o
  -2  10  15       37.98       31.05     63.73 o
  -1  10  15     2199.07     1827.04    113.91 o
   0  10  15       15.12      -57.15     57.15 o
   1  10  15     2196.44     1640.40    179.12 o
   2  10  15      983.80     1044.17     87.66 o
   3  10  15       80.23       48.75     92.31 o
   4  10  15       88.03       36.60     76.39 o
   5  10  15     1577.41     1409.17    127.00 o
  -4  11  15     1031.06      993.79     77.65 o
  -3  11  15      102.70       87.76     65.90 o
  -2  11  15       29.18      -11.82     94.06 o
  -1  11  15       22.05       14.23     62.57 o
   0  11  15     3095.47     3396.79    293.74 o
   1  11  15       23.81      168.52     65.65 o
   2  11  15        2.94       44.05    117.93 o
   3  11  15      145.66       32.18     74.82 o
  -8   0  16     2127.31     2155.60    148.03 o
  -6   0  16      390.03      321.26     89.35 o
  -4   0  16      586.28      711.26    102.45 o
  -2   0  16      230.84      437.31     97.60 o
   0   0  16     3401.07     3904.30    372.02 o
   2   0  16      169.88      399.29     72.58 o
   4   0  16      750.42      946.07     85.40 o
   6   0  16      261.12      265.39     86.13 o
   8   0  16     1711.15     1660.91    249.23 o
  -9   1  16      111.56       97.00     68.37 o
  -8   1  16      433.78      440.97     42.36 o
  -7   1  16      152.90       90.87     39.85 o
  -6   1  16        5.67       64.58     40.47 o
  -5   1  16     1332.06     1458.07     88.76 o
  -4   1  16     1277.42     1188.69     57.98 o
  -3   1  16       61.46      198.98     38.88 o
  -2   1  16       19.33       73.18     44.29 o
  -1   1  16      510.51      465.44     70.42 o
   0   1  16        0.56       -7.17     41.68 o
   1   1  16      327.59      386.47     47.83 o
   2   1  16       19.75       82.57     49.67 o
   3   1  16       33.37       41.21     38.84 o
   4   1  16      824.14      951.54     93.98 o
   5   1  16      694.49      588.48     64.64 o
   6   1  16       34.24       31.18     48.43 o
   7   1  16      664.15      670.52     84.87 o
   8   1  16       37.50        0.00    149.89 o
  -9   2  16      115.31       47.84     50.61 o
  -8   2  16     1297.84     1310.18    121.31 o
  -7   2  16       88.06       94.23     36.68 o
  -6   2  16      705.21      684.37     50.59 o
  -5   2  16      382.62      386.75     41.38 o
  -4   2  16     2794.14     3131.68    176.12 o
  -3   2  16      482.68      406.67     44.46 o
  -2   2  16     5390.61     5629.52    326.58 o
  -1   2  16       51.18       11.12     40.06 o
   0   2  16     3131.00     3069.38    222.61 o
   1   2  16       73.29       43.79     40.98 o
   2   2  16     4319.13     4531.18    228.89 o
   3   2  16      580.91      722.04    103.29 o
   4   2  16     1320.13     1032.27     92.08 o
   5   2  16      278.43      214.40     44.69 o
   6   2  16      209.86      193.56     55.32 o
   7   2  16        9.05        4.96     58.17 o
   8   2  16      689.76      633.82    114.94 o
  -9   3  16       40.56      -29.68     52.94 o
  -8   3  16      202.00      211.65     42.10 o
  -7   3  16     1138.23     1145.89     68.23 o
  -6   3  16       32.28        2.55     38.73 o
  -5   3  16      123.34      150.91     45.40 o
  -4   3  16       13.31      -20.77     34.40 o
  -3   3  16     4037.35     4402.18    129.71 o
  -2   3  16       14.43       44.90     47.23 o
  -1   3  16     1302.04     1540.47    113.32 o
   0   3  16        0.07      -48.21     48.21 o
   1   3  16     1681.85     1967.81    113.53 o
   2   3  16       32.60       86.27     82.92 o
   3   3  16     3324.28     3155.77    203.33 o
   4   3  16      117.32      135.92     49.19 o
   5   3  16      249.25      343.02     52.74 o
   6   3  16        3.09       31.89     45.89 o
   7   3  16      710.28      586.71    157.07 o
   8   3  16       30.29        1.47     97.94 o
  -8   4  16     1379.29     1338.69     61.62 o
  -7   4  16     1144.68     1151.54    116.61 o
  -6   4  16      732.32      791.60     50.57 o
  -5   4  16       30.86       78.30     52.19 o
  -4   4  16     1629.74     1687.37     90.29 o
  -3   4  16       23.06       93.34     38.26 o
  -2   4  16     5327.37     5946.03    202.70 o
  -1   4  16      589.78      563.75     45.84 o
   0   4  16      123.33      333.71     54.20 o
   1   4  16      857.63      861.58     59.41 o
   2   4  16     4508.15     4550.39    230.61 o
   3   4  16       24.69      -22.24     44.30 o
   4   4  16      748.41      639.56     65.55 o
   5   4  16       15.70       51.34     45.61 o
   6   4  16      303.85      281.46     48.27 o
   7   4  16      831.27      735.36     80.24 o
   8   4  16      740.38      773.63     92.19 o
  -8   5  16        4.94      -42.18     42.18 o
  -7   5  16       96.98      132.41     42.89 o
  -6   5  16     1568.14     1539.93     81.21 o
  -5   5  16      325.91      242.57     45.13 o
  -4   5  16      234.23      290.48     47.11 o
  -3   5  16      415.44      428.25     39.94 o
  -2   5  16     1173.60     1112.17     61.21 o
  -1   5  16     1394.38     1500.12     82.44 o
   0   5  16        3.75      -16.73     45.29 o
   1   5  16     1428.19     1261.83     82.35 o
   2   5  16      935.63      873.52     86.44 o
   3   5  16       44.28      179.11     56.65 o
   4   5  16      250.42      138.82     69.32 o
   5   5  16      213.50      205.59     47.10 o
   6   5  16     1170.65     1046.38     81.66 o
   7   5  16       68.67       72.19     92.14 o
  -7   6  16      115.81      105.93     39.45 o
  -6   6  16        5.22       -4.34     41.30 o
  -5   6  16       11.13       20.78     49.12 o
  -4   6  16       38.01       50.19     37.57 o
  -3   6  16        7.94       78.85     42.58 o
  -2   6  16      517.18      594.10     58.97 o
  -1   6  16      494.40      454.16     46.39 o
   0   6  16      124.55      165.88     48.61 o
   1   6  16      528.70      418.05     46.76 o
   2   6  16      481.00      567.33     57.04 o
   3   6  16       50.48       65.92     40.84 o
   4   6  16       20.25      -52.74     71.65 o
   5   6  16        9.18      -65.12     72.21 o
   6   6  16        6.58      -37.45     60.80 o
   7   6  16       70.47       58.59     64.77 o
  -7   7  16       92.62      118.10     56.62 o
  -6   7  16       84.88       86.22     42.19 o
  -5   7  16      270.63      359.65     54.01 o
  -4   7  16      339.59      285.36     67.30 o
  -3   7  16       10.75       60.96     34.79 o
  -2   7  16       43.49      -35.61     35.61 o
  -1   7  16      451.52      412.11     42.20 o
   0   7  16       22.79       39.84     43.90 o
   1   7  16      234.94      243.73     50.97 o
   2   7  16        5.83        4.23     47.95 o
   3   7  16       75.39      127.74     57.11 o
   4   7  16      525.58      404.04     64.87 o
   5   7  16        6.93       14.99     60.38 o
   6   7  16       93.02      145.52     56.69 o
  -6   8  16     1147.62     1050.84    148.29 o
  -5   8  16      342.61      339.13     58.82 o
  -4   8  16     1028.05      842.83     67.26 o
  -3   8  16      623.93      711.54     61.53 o
  -2   8  16     3386.25     3099.61    100.79 o
  -1   8  16      706.52      672.85     46.25 o
   0   8  16     1802.86     1580.80     81.41 o
   1   8  16      334.17      287.26     49.74 o
   2   8  16     2985.15     2939.10    173.87 o
   3   8  16      938.37      885.77     75.20 o
   4   8  16      455.66      363.22     65.90 o
   5   8  16      324.18      216.10     62.20 o
  -4   9  16      628.08      733.97     69.77 o
  -3   9  16      342.04      354.58     57.66 o
  -2   9  16      110.32      158.81     64.57 o
  -1   9  16     2290.52     2541.41    125.48 o
   0   9  16       18.07      -60.85     60.85 o
   1   9  16     1996.84     1958.98    219.10 o
   2   9  16       14.42      -26.97     71.76 o
   3   9  16      459.76      364.34     90.02 o
   4   9  16      941.50      723.22     75.99 o
  -3  10  16       26.26       39.81     68.59 o
  -2  10  16      208.20      231.14     74.23 o
  -1  10  16       10.39      128.88     80.49 o
   0  10  16     3010.31     2752.44    159.15 o
   1  10  16       36.27       75.32     92.68 o
   2  10  16       54.69      169.15    113.37 o
  -7   0  17      981.88     1055.13    345.41 o
  -5   0  17      687.62      511.26     69.29 o
  -3   0  17      355.75      370.95     72.79 o
  -1   0  17       60.81       46.65     51.00 o
   1   0  17      281.37      156.88     66.01 o
   3   0  17     1814.63     1776.76    204.67 o
   5   0  17      945.75     1116.08    148.73 o
   7   0  17     2032.57     2372.44    239.97 o
  -7   1  17      700.33      636.78     53.73 o
  -6   1  17      725.46      548.44     49.64 o
  -5   1  17        7.27       17.09     38.91 o
  -4   1  17      468.62      392.30     43.18 o
  -3   1  17     1070.49      986.75     64.83 o
  -2   1  17      224.58      144.57     37.84 o
  -1   1  17      695.60      594.75     57.24 o
   0   1  17     2096.65     1900.15    122.28 o
   1   1  17       52.16      103.70     42.51 o
   2   1  17      112.64       90.93     39.73 o
   3   1  17     1171.86     1004.55     93.50 o
   4   1  17      519.08      402.94     41.30 o
   5   1  17      552.36      571.65     71.97 o
   6   1  17      357.92      404.72     83.95 o
   7   1  17      161.40      204.16     82.30 o
  -7   2  17      102.78      136.49     49.79 o
  -6   2  17      225.82       87.99     52.49 o
  -5   2  17      332.67      278.57     37.44 o
  -4   2  17      380.21      329.42     42.15 o
  -3   2  17      185.50      151.73     55.98 o
  -2   2  17       12.44       75.44     40.91 o
  -1   2  17      143.85      204.16     51.00 o
   0   2  17        8.14       94.47     45.29 o
   1   2  17       66.54       64.15     45.09 o
   2   2  17      432.05      456.19     56.49 o
   3   2  17       57.99       79.43     43.51 o
   4   2  17      723.04      670.49     64.36 o
   5   2  17      222.43      227.26     57.37 o
   6   2  17      505.29      295.81     59.86 o
   7   2  17      331.32      210.61    108.67 o
  -7   3  17      419.97      427.25     46.32 o
  -6   3  17      495.22      415.26     49.34 o
  -5   3  17      292.60      355.23     57.29 o
  -4   3  17     1094.73      922.13     58.31 o
  -3   3  17      149.66      112.89     44.98 o
  -2   3  17       17.64       29.44     37.89 o
  -1   3  17       46.97       66.32     41.63 o
   0   3  17     3125.66     3013.77    222.40 o
   1   3  17        6.08       27.54     40.50 o
   2   3  17       94.79      159.74     49.03 o
   3   3  17        2.70       39.01     42.81 o
   4   3  17     1230.90     1021.75     98.02 o
   5   3  17       24.88      -44.02     70.32 o
   6   3  17     1740.45     1516.68    116.89 o
  -7   4  17       62.02       23.48     44.67 o
  -6   4  17     1504.54     1432.43    124.66 o
  -5   4  17      282.71      212.27     54.33 o
  -4   4  17       33.14       91.11     40.82 o
  -3   4  17      297.19      146.05     41.45 o
  -2   4  17      372.43      328.85     44.96 o
  -1   4  17       14.90      -29.91     40.66 o
   0   4  17        1.82      -15.09     45.08 o
   1   4  17      106.95      128.12     37.65 o
   2   4  17     1576.26     1503.47     93.70 o
   3   4  17      597.78      489.10     49.33 o
   4   4  17       82.01       46.20     63.08 o
   5   4  17      959.87     1019.96     78.91 o
   6   4  17     2285.98     2313.11    185.06 o
  -6   5  17      499.44      507.08     51.20 o
  -5   5  17      463.15      460.21     70.52 o
  -4   5  17        8.28      -48.65     48.65 o
  -3   5  17       48.61       53.21     41.86 o
  -2   5  17     1015.59      818.14     52.60 o
  -1   5  17      588.31      455.22     41.52 o
   0   5  17      359.67      304.51     47.73 o
   1   5  17     1324.39     1232.74     92.89 o
   2   5  17      500.87      420.38     51.61 o
   3   5  17       11.49      -43.11     59.20 o
   4   5  17      134.01      139.42     67.39 o
   5   5  17      425.24      323.06     67.58 o
   6   5  17       64.91      114.87     50.87 o
  -5   6  17       32.01       21.86     50.69 o
  -4   6  17       95.43       34.70     43.70 o
  -3   6  17       26.35      144.38     52.68 o
  -2   6  17      243.64      131.34     37.61 o
  -1   6  17      131.48       77.93     36.58 o
   0   6  17       73.45       91.34     39.41 o
   1   6  17       29.68       65.10     41.58 o
   2   6  17        9.27       74.19    117.22 o
   3   6  17       23.21       88.72     58.70 o
   4   6  17       25.07      -67.34     67.34 o
   5   6  17       42.22       64.17     61.90 o
  -4   7  17     1429.39     1068.44     71.14 o
  -3   7  17      162.78       67.71     58.96 o
  -2   7  17      118.76       99.52     42.04 o
  -1   7  17      268.64      130.77     52.17 o
   0   7  17     2368.27     1902.67     86.85 o
   1   7  17       31.24      -11.74     50.02 o
   2   7  17      182.85       52.88     51.27 o
   3   7  17      758.02      763.83    100.03 o
   4   7  17      733.66      544.14     70.87 o
  -3   8  17       27.35      108.01     64.06 o
  -2   8  17      113.65       68.05     70.18 o
  -1   8  17       17.09       50.11    106.26 o
   0   8  17      162.47      113.73     77.89 o
   1   8  17        8.54        3.35    115.45 o
   2   8  17       47.70       67.92     72.51 o
  -4   0  18     2369.09     2126.60    121.96 o
  -2   0  18     2454.40     3031.06    270.87 o
   0   0  18     6434.79     6777.90    632.73 o
   2   0  18     1654.36     1670.79    130.80 o
   4   0  18     1490.82     1531.54    108.51 o
  -5   1  18     2552.25     2441.70    112.37 o
  -4   1  18       20.43       96.55     39.17 o
  -3   1  18      482.01      486.55     47.53 o
  -2   1  18       62.93      120.94     44.97 o
  -1   1  18     3824.93     3891.27    349.62 o
   0   1  18       36.36       20.87     46.61 o
   1   1  18     3295.16     3315.45    234.27 o
   2   1  18       19.81       88.50     51.53 o
   3   1  18      681.67      554.53     75.99 o
   4   1  18      161.00      161.73     46.63 o
   5   1  18     2698.21     2896.25    157.48 o
  -5   2  18      212.85      120.56     46.42 o
  -4   2  18       57.02       52.89     44.98 o
  -3   2  18       75.99       78.52     42.61 o
  -2   2  18      109.91      104.64     46.14 o
  -1   2  18       17.40      -23.88     34.88 o
   0   2  18      682.15      688.63     85.18 o
   1   2  18        7.83       -4.63     36.77 o
   2   2  18      193.90      202.90     67.04 o
   3   2  18      227.86      226.49     52.72 o
   4   2  18       74.59       52.13     62.36 o
   5   2  18      173.28      302.19     60.10 o
  -5   3  18      104.35       58.25     60.73 o
  -4   3  18      532.02      526.65     51.26 o
  -3   3  18      442.02      468.52     47.97 o
  -2   3  18      205.29      181.37     41.62 o
  -1   3  18       29.92      -27.36     41.42 o
   0   3  18        6.52       78.70     51.11 o
   1   3  18        3.11       76.96     45.78 o
   2   3  18       40.25      131.66     63.98 o
   3   3  18      219.41      203.95     70.19 o
   4   3  18      357.61      429.47     75.53 o
  -4   4  18       86.73       42.97     57.77 o
  -3   4  18        3.23        1.53     46.86 o
  -2   4  18       12.20       43.78     54.76 o
  -1   4  18      197.25      152.62     46.85 o
   0   4  18       89.33      132.71     49.26 o
   1   4  18      256.11      176.97     63.70 o
   2   4  18        2.86       34.35     57.92 o
   3   4  18        1.06        7.65    143.81 o
   4   4  18      156.39      183.82     65.77 o
  -3   5  18      671.97      527.60     54.10 o
  -2   5  18      121.56       66.86     90.52 o
  -1   5  18     2360.36     2212.95    174.18 o
   0   5  18       18.23      -29.41     52.05 o
   1   5  18     1809.31     1579.34    108.63 o
   2   5  18      322.66      255.49     61.34 o
   3   5  18     1156.70      981.13     80.08 o
  -2   6  18     1524.08     1508.26     81.65 o
  -1   6  18      179.23      187.85     47.91 o
   0   6  18     3821.27     4367.44    227.44 o
   1   6  18      238.28      133.21     65.40 o
  -1   0  19     1878.98     1978.27    137.54 o
   1   0  19      626.91      475.14    117.18 o
  -2   1  19       16.00      -47.94     56.05 o
  -1   1  19       69.64      -33.65     78.54 o
   0   1  19     1241.16     1073.38     80.14 o
   1   1  19      240.44      242.12     72.95 o
  -1   2  19      578.48      459.70     70.77 o
   0   2  19       58.34       78.49     67.30 o
 
